# Supplementary material for: Regnase-1 downregulation promotes pancreatic cancer through myeloid-derived suppressor cell-mediated evasion of anticancer immunity
Source: J Exp Clin Cancer Res. 2023 Oct 9;42:262. doi: 10.1186/s13046-023-02831-w (PMC10561497; doi:10.1186/s13046-023-02831-w)
Supplement: Supplementary file 2 — Additional file 2. [file 13046_2023_2831_MOESM2_ESM.zip]

Archive with 2 entries (2 files):
- 13046_2023_2831_MOESM2_ESM.xlsx
- OkabeSuppleFigure_20230906.pdf
