# Supplementary material for: Regnase-1 downregulation promotes pancreatic cancer through myeloid-derived suppressor cell-mediated evasion of anticancer immunity
Source: J Exp Clin Cancer Res. 2023 Oct 9;42:262. doi: 10.1186/s13046-023-02831-w (PMC10561497; doi:10.1186/s13046-023-02831-w)
Supplement: Supplementary file 2 — Additional file 2. [file 13046_2023_2831_MOESM2_ESM.zip › 13046_2023_2831_MOESM2_ESM.xlsx]

## Sheet: Supplementary Table 1
Supplementary Table 1 . List of taqman probes and siRNAs
gene	taqman PCR probe	supplier
Itgam	Mm00434455_m1	Thermo Fisher Scientific
Ly6g	Mm04934123_m1	Thermo Fisher Scientific
Arg1	Mm00475988_m1	Thermo Fisher Scientific
Nos2	Mm00440502_m1	Thermo Fisher Scientific
S100a8	Mm00496696_m1	Thermo Fisher Scientific
S100a9	Mm00656925_m1	Thermo Fisher Scientific
Cxcl1	Mm04207460_m1	Thermo Fisher Scientific
Cxcl2	Mm00436450_m1	Thermo Fisher Scientific
Csf2	Mm01290062_m1	Thermo Fisher Scientific
Tgfb1	Mm01178820_m1	Thermo Fisher Scientific
Il1b	Mm00434228_m1	Thermo Fisher Scientific
CD8a	Mm01182107_g1	Thermo Fisher Scientific
Ifng	Mm01168134_m1	Thermo Fisher Scientific
Fasl	Mm00438864_m1	Thermo Fisher Scientific
Gzmb	Mm00442837_m1	Thermo Fisher Scientific
CXCL1	Hs00236937_m1	Thermo Fisher Scientific
CXCL2	Hs00601975_m1	Thermo Fisher Scientific
CSF2	Hs00929873_m1	Thermo Fisher Scientific
TGFb1	Hs00998133_m1	Thermo Fisher Scientific
gene	siRNA ID	supplier
REGNASE-1 (#1)	s36970	Thermo Fisher Scientific
REGNASE-1 (#2)	s36971	Thermo Fisher Scientific

## Sheet: Supplementary Table 2
Supplementary Table 2. RIP-seq analysis
gene name	Description	NCBI Gene ID [uid]	Fold Change Mut vs WT
MARC1	mitochondrial amidoxime reducing component 1	64757	1.34682
MARCH1	membrane associated ring-CH-type finger 1	55016	-1.10018
MARCH2	membrane associated ring-CH-type finger 2	51257	1.83746
MARC2	mitochondrial amidoxime reducing component 2	54996	-1.01474
MARCH3	membrane associated ring-CH-type finger 3	115123	1.02992
MARCH4	membrane associated ring-CH-type finger 4	57574	1.39797
MARCH5	membrane associated ring-CH-type finger 5	54708	1.19635
MARCH6	membrane associated ring-CH-type finger 6	10299	-1.23665
MARCH7	membrane associated ring-CH-type finger 7	64844	-1.16037
MARCH8	membrane associated ring-CH-type finger 8	220972	1.61291
MARCH9	membrane associated ring-CH-type finger 9	92979	1.16724
MARCH10	membrane associated ring-CH-type finger 10	162333	-1.33216
MARCH11	membrane associated ring-CH-type finger 11	441061	1
SEPT1	septin 1	1731	1.57129
SEPT2	septin 2	4735	-1.04489
SEPT3	septin 3	55964	1.43012
SEPT4	septin 4	5414	1.14161
SEPT5	septin 5	5413	-1.00094
SEPT6	septin 6	23157	1.10246
SEPT7	septin 7	989	-1.18059
SEPT8	septin 8	23176	-1.1119
SEPT9	septin 9	10801	-1.06516
SEPT10	septin 10	151011	-1.04558
SEPT11	septin 11	55752	-1.06389
SEPT12	septin 12	124404	1
SEPT14	septin 14	346288	1
SEP15	selenoprotein F	9403	1.77755
DEC1	deleted in esophageal cancer 1	50514	1
A1BG	alpha-1-B glycoprotein	1	1.72621
A1BG-AS1	A1BG antisense RNA 1	503538	-1.28698
A1CF	APOBEC1 complementation factor	29974	1
A2M	alpha-2-macroglobulin	2	1
A2M-AS1	A2M antisense RNA 1 (head to head)	144571	1
A2ML1	alpha-2-macroglobulin like 1	144568	1
A2MP1	alpha-2-macroglobulin pseudogene 1	3	1
A3GALT2	"alpha 1,3-galactosyltransferase 2"	127550	1.03273
A4GALT	"alpha 1,4-galactosyltransferase (P blood group)"	53947	1.24435
A4GNT	"alpha-1,4-N-acetylglucosaminyltransferase"	51146	1.44659
AA06	uncharacterized LOC100506677	100506677	1
AAAS	aladin WD repeat nucleoporin	8086	-1.15691
AACS	acetoacetyl-CoA synthetase	65985	-1.08956
AACSP1	acetoacetyl-CoA synthetase pseudogene 1	729522	1.07746
AADAC	arylacetamide deacetylase	13	1
AADACL2	arylacetamide deacetylase like 2	344752	1
AADACL2-AS1	AADACL2 antisense RNA 1	101928142	1
AADACL3	arylacetamide deacetylase like 3	126767	1
AADACL4	arylacetamide deacetylase like 4	343066	1
AADACP1	arylacetamide deacetylase pseudogene 1	201651	1
AADAT	aminoadipate aminotransferase	51166	1.0601
AAED1	AhpC/TSA antioxidant enzyme domain containing 1	195827	1.77972
AAGAB	alpha and gamma adaptin binding protein	79719	1.20806
AAK1	AP2 associated kinase 1	22848	1.0047
AAMDC	adipogenesis associated Mth938 domain containing	28971	1.65763
AAMP	angio associated migratory cell protein	14	-1.13024
AANAT	aralkylamine N-acetyltransferase	15	1.86276
AAR2	AAR2 splicing factor homolog	25980	-1.10542
AARD	alanine and arginine rich domain containing protein	441376	1
AARS	alanyl-tRNA synthetase	16	-1.27913
AARS2	"alanyl-tRNA synthetase 2, mitochondrial"	57505	-1.14508
AARSD1	alanyl-tRNA synthetase domain containing 1	80755	-1.27805
AASDH	aminoadipate-semialdehyde dehydrogenase	132949	-1.33863
AASDHPPT	aminoadipate-semialdehyde dehydrogenase-phosphopantetheinyl transferase	60496	-1.00864
AASS	aminoadipate-semialdehyde synthase	10157	-1.75353
AATBC	apoptosis associated transcript in bladder cancer	284837	1
AATF	apoptosis antagonizing transcription factor	26574	-1.07436
AATK	apoptosis associated tyrosine kinase	9625	-1.19246
AATK-AS1	AATK antisense RNA 1	388428	1
ABALON	apoptotic BCL2L1-antisense long non-coding RNA	103021294	1.62694
ABAT	4-aminobutyrate aminotransferase	18	-1.98061
ABCA1	ATP binding cassette subfamily A member 1	19	-1.81498
ABCA10	ATP binding cassette subfamily A member 10	10349	1
ABCA11P	"ATP binding cassette subfamily A member 11, pseudogene"	79963	1.20404
ABCA12	ATP binding cassette subfamily A member 12	26154	1
ABCA13	ATP binding cassette subfamily A member 13	154664	1
ABCA17P	"ATP binding cassette subfamily A member 17, pseudogene"	650655	1.34682
ABCA2	ATP binding cassette subfamily A member 2	20	-1.43427
ABCA3	ATP binding cassette subfamily A member 3	21	-1.2182
ABCA4	ATP binding cassette subfamily A member 4	24	1.53922
ABCA5	ATP binding cassette subfamily A member 5	23461	-1.81016
ABCA6	ATP binding cassette subfamily A member 6	23460	1
ABCA7	ATP binding cassette subfamily A member 7	10347	-1.55125
ABCA8	ATP binding cassette subfamily A member 8	10351	1
ABCA9	ATP binding cassette subfamily A member 9	10350	1
ABCA9-AS1	ABCA9 antisense RNA 1	104355297	1
ABCB1	ATP binding cassette subfamily B member 1	5243	1
ABCB10	ATP binding cassette subfamily B member 10	23456	1.00853
ABCB11	ATP binding cassette subfamily B member 11	8647	1
ABCB4	ATP binding cassette subfamily B member 4	5244	1
ABCB5	ATP binding cassette subfamily B member 5	340273	1
ABCB6	ATP binding cassette subfamily B member 6 (Langereis blood group)	10058	-1.26835
ABCB7	ATP binding cassette subfamily B member 7	22	-1.16519
ABCB8	ATP binding cassette subfamily B member 8	11194	-1.29884
ABCB9	ATP binding cassette subfamily B member 9	23457	1.06672
ABCC1	ATP binding cassette subfamily C member 1	4363	-1.26231
ABCC10	ATP binding cassette subfamily C member 10	89845	-1.37628
ABCC11	ATP binding cassette subfamily C member 11	85320	1
ABCC12	ATP binding cassette subfamily C member 12	94160	1
ABCC13	ATP binding cassette subfamily C member 13 (pseudogene)	150000	1
ABCC2	ATP binding cassette subfamily C member 2	1244	-1.28248
ABCC3	ATP binding cassette subfamily C member 3	8714	-1.17301
ABCC4	ATP binding cassette subfamily C member 4	10257	-1.11899
ABCC5	ATP binding cassette subfamily C member 5	10057	-1.23095
ABCC5-AS1	ABCC5 antisense RNA 1	100873982	1
ABCC6	ATP binding cassette subfamily C member 6	368	-2.19497
ABCC6P1	ATP binding cassette subfamily C member 6 pseudogene 1	653190	1
ABCC6P2	ATP binding cassette subfamily C member 6 pseudogene 2	730013	5.3873
ABCC8	ATP binding cassette subfamily C member 8	6833	1
ABCC9	ATP binding cassette subfamily C member 9	10060	-1.05609
ABCD1	ATP binding cassette subfamily D member 1	215	-1.25796
ABCD2	ATP binding cassette subfamily D member 2	225	1
ABCD3	ATP binding cassette subfamily D member 3	5825	-1.20574
ABCD4	ATP binding cassette subfamily D member 4	5826	-1.25185
ABCE1	ATP binding cassette subfamily E member 1	6059	-1.20224
ABCF1	ATP binding cassette subfamily F member 1	23	-1.16157
ABCF2	ATP binding cassette subfamily F member 2	10061	-1.08582
ABCF3	ATP binding cassette subfamily F member 3	55324	-1.34689
ABCG1	ATP binding cassette subfamily G member 1	9619	2.15766
ABCG2	ATP binding cassette subfamily G member 2 (Junior blood group)	9429	1.15317
ABCG4	ATP binding cassette subfamily G member 4	64137	-1.15498
ABCG5	ATP binding cassette subfamily G member 5	64240	1
ABCG8	ATP binding cassette subfamily G member 8	64241	1
ABHD1	abhydrolase domain containing 1	84696	1.01012
ABHD10	abhydrolase domain containing 10	55347	1.02757
ABHD11	abhydrolase domain containing 11	83451	-1.14785
ABHD11-AS1	ABHD11 antisense RNA 1 (tail to tail)	171022	2.02024
ABHD12	abhydrolase domain containing 12	26090	1.46399
ABHD12B	abhydrolase domain containing 12B	145447	1
ABHD13	abhydrolase domain containing 13	84945	-1.16677
ABHD14A	abhydrolase domain containing 14A	25864	1.90691
ABHD14A-ACY1	ABHD14A-ACY1 readthrough	100526760	-13.4063
ABHD14B	abhydrolase domain containing 14B	84836	1.08873
ABHD15	abhydrolase domain containing 15	116236	-1.02338
ABHD16A	abhydrolase domain containing 16A	7920	1.03626
ABHD16B	abhydrolase domain containing 16B	140701	-1.14383
ABHD17A	abhydrolase domain containing 17A	81926	1.43388
ABHD17B	abhydrolase domain containing 17B	51104	1.12686
ABHD17C	abhydrolase domain containing 17C	58489	1.59276
ABHD2	abhydrolase domain containing 2	11057	-1.0669
ABHD3	abhydrolase domain containing 3	171586	-1.10815
ABHD4	abhydrolase domain containing 4	63874	1.07409
ABHD5	abhydrolase domain containing 5	51099	1.00499
ABHD6	abhydrolase domain containing 6	57406	1.54
ABHD8	abhydrolase domain containing 8	79575	1.77011
ABI1	abl interactor 1	10006	1.05036
ABI2	abl interactor 2	10152	1.0155
ABI3	ABI family member 3	51225	1
ABI3BP	ABI family member 3 binding protein	25890	1
ABL1	"ABL proto-oncogene 1, non-receptor tyrosine kinase"	25	-1.0808
ABL2	"ABL proto-oncogene 2, non-receptor tyrosine kinase"	27	-1.06515
ABLIM1	actin binding LIM protein 1	3983	-1.03077
ABLIM2	actin binding LIM protein family member 2	84448	-1.85556
ABLIM3	actin binding LIM protein family member 3	22885	1.30128
ABO	"ABO, alpha 1-3-N-acetylgalactosaminyltransferase and alpha 1-3-galactosyltransferase"	28	1
ABR	active BCR-related	29	-1.01232
ABRA	actin binding Rho activating protein	137735	1
ABRACL	ABRA C-terminal like	58527	2.01493
ABT1	activator of basal transcription 1	29777	1.21873
ABTB1	ankyrin repeat and BTB domain containing 1	80325	-1.36365
ABTB2	ankyrin repeat and BTB domain containing 2	25841	-1.33517
ACAA1	acetyl-CoA acyltransferase 1	30	-1.25067
ACAA2	acetyl-CoA acyltransferase 2	10449	1.41714
ACACA	acetyl-CoA carboxylase alpha	31	2.24199
ACACB	acetyl-CoA carboxylase beta	32	-1.14903
ACAD10	acyl-CoA dehydrogenase family member 10	80724	-1.43278
ACAD11	acyl-CoA dehydrogenase family member 11	84129	-1.11707
ACAD8	acyl-CoA dehydrogenase family member 8	27034	-1.18617
ACAD9	acyl-CoA dehydrogenase family member 9	28976	-1.27831
ACADL	acyl-CoA dehydrogenase long chain	33	1
ACADM	acyl-CoA dehydrogenase medium chain	34	1.05012
ACADS	acyl-CoA dehydrogenase short chain	35	-1.17791
ACADSB	acyl-CoA dehydrogenase short/branched chain	36	1.12435
ACADVL	acyl-CoA dehydrogenase very long chain	37	-1.27165
ACAN	aggrecan	176	1
ACAP1	"ArfGAP with coiled-coil, ankyrin repeat and PH domains 1"	9744	2.69365
ACAP2	"ArfGAP with coiled-coil, ankyrin repeat and PH domains 2"	23527	-1.17627
ACAP3	"ArfGAP with coiled-coil, ankyrin repeat and PH domains 3"	116983	-1.40342
ACAT1	acetyl-CoA acetyltransferase 1	38	-1.07495
ACAT2	acetyl-CoA acetyltransferase 2	39	1.04485
ACBD3	acyl-CoA binding domain containing 3	64746	-1.18311
ACBD4	acyl-CoA binding domain containing 4	79777	-1.14135
ACBD5	acyl-CoA binding domain containing 5	91452	1.05527
ACBD6	acyl-CoA binding domain containing 6	84320	1.28826
ACBD7	acyl-CoA binding domain containing 7	414149	-1.43377
ACCS	1-aminocyclopropane-1-carboxylate synthase homolog (inactive)	84680	-1.45655
ACCSL	1-aminocyclopropane-1-carboxylate synthase homolog (inactive) like	390110	1
ACD	"ACD, shelterin complex subunit and telomerase recruitment factor"	65057	-1.03831
ACE	angiotensin I converting enzyme	1636	1.06428
ACE2	angiotensin I converting enzyme 2	59272	1
ACER1	alkaline ceramidase 1	125981	1
ACER2	alkaline ceramidase 2	340485	-1.11373
ACER3	alkaline ceramidase 3	55331	1.23443
ACHE	acetylcholinesterase (Cartwright blood group)	43	-1.22971
ACIN1	apoptotic chromatin condensation inducer 1	22985	-1.25668
ACKR1	atypical chemokine receptor 1 (Duffy blood group)	2532	1
ACKR2	atypical chemokine receptor 2	1238	1
ACKR3	atypical chemokine receptor 3	57007	1
ACKR4	atypical chemokine receptor 4	51554	-1.27341
ACLY	ATP citrate lyase	47	-1.20976
ACMSD	aminocarboxymuconate semialdehyde decarboxylase	130013	1
ACO1	aconitase 1	48	-1.11564
ACO2	aconitase 2	50	-1.09194
ACOT1	acyl-CoA thioesterase 1	641371	-1.17148
ACOT11	acyl-CoA thioesterase 11	26027	-1.17545
ACOT12	acyl-CoA thioesterase 12	134526	1
ACOT13	acyl-CoA thioesterase 13	55856	1.19343
ACOT2	acyl-CoA thioesterase 2	10965	-1.16675
ACOT4	acyl-CoA thioesterase 4	122970	1.88555
ACOT6	acyl-CoA thioesterase 6	641372	-1.97997
ACOT7	acyl-CoA thioesterase 7	11332	-1.12499
ACOT8	acyl-CoA thioesterase 8	10005	1.15113
ACOT9	acyl-CoA thioesterase 9	23597	-1.20536
ACOX1	acyl-CoA oxidase 1	51	-1.19308
ACOX2	acyl-CoA oxidase 2	8309	1.61618
ACOX3	"acyl-CoA oxidase 3, pristanoyl"	8310	-1.23912
ACOXL	acyl-CoA oxidase like	55289	-2.01044
ACP1	acid phosphatase 1	52	1.51771
ACP2	"acid phosphatase 2, lysosomal"	53	-1.1144
ACP5	"acid phosphatase 5, tartrate resistant"	54	-1.96884
ACP6	"acid phosphatase 6, lysophosphatidic"	51205	1.22635
ACPP	"acid phosphatase, prostate"	55	1
ACPT	"acid phosphatase, testicular"	93650	1
ACR	acrosin	49	-1.07303
ACRBP	acrosin binding protein	84519	-1.28248
ACRC	acidic repeat containing	93953	-1.22637
ACRV1	acrosomal vesicle protein 1	56	-1.21115
ACSBG1	acyl-CoA synthetase bubblegum family member 1	23205	-1.29944
ACSBG2	acyl-CoA synthetase bubblegum family member 2	81616	-1.23748
ACSF2	acyl-CoA synthetase family member 2	80221	-1.21916
ACSF3	acyl-CoA synthetase family member 3	197322	-1.08343
ACSL1	acyl-CoA synthetase long chain family member 1	2180	-1.13185
ACSL3	acyl-CoA synthetase long chain family member 3	2181	1.01498
ACSL4	acyl-CoA synthetase long chain family member 4	2182	-1.14481
ACSL5	acyl-CoA synthetase long chain family member 5	51703	-1.36123
ACSL6	acyl-CoA synthetase long chain family member 6	23305	1
ACSM1	acyl-CoA synthetase medium chain family member 1	116285	1
ACSM2A	acyl-CoA synthetase medium chain family member 2A	123876	1
ACSM2B	acyl-CoA synthetase medium chain family member 2B	348158	1
ACSM3	acyl-CoA synthetase medium chain family member 3	6296	-1.36955
ACSM4	acyl-CoA synthetase medium chain family member 4	341392	1
ACSM5	acyl-CoA synthetase medium chain family member 5	54988	1
ACSM6	acyl-CoA synthetase medium chain family member 6	142827	1
ACSS1	acyl-CoA synthetase short chain family member 1	84532	-1.22947
ACSS2	acyl-CoA synthetase short chain family member 2	55902	-1.0446
ACSS3	acyl-CoA synthetase short chain family member 3	79611	-1.20654
ACTA1	"actin, alpha 1, skeletal muscle"	58	1.07746
ACTA2	"actin, alpha 2, smooth muscle, aorta"	59	2.00574
ACTA2-AS1	ACTA2 antisense RNA 1	100132116	1.82651
ACTB	actin beta	60	-1.08215
ACTBL2	"actin, beta like 2"	345651	1
ACTC1	"actin, alpha, cardiac muscle 1"	70	1
ACTG1	actin gamma 1	71	-1.08945
ACTG1P17	actin gamma 1 pseudogene 17	283693	-2.22746
ACTG1P20	actin gamma 1 pseudogene 20	644961	-1.80319
ACTG1P4	actin gamma 1 pseudogene 4	648740	-1.48498
ACTG2	"actin, gamma 2, smooth muscle, enteric"	72	1
ACTL10	actin like 10	170487	1
ACTL6A	actin like 6A	86	-1.0564
ACTL6B	actin like 6B	51412	1
ACTL7A	actin like 7A	10881	1
ACTL7B	actin like 7B	10880	1
ACTL8	actin like 8	81569	-1.12955
ACTL9	actin like 9	284382	1
ACTN1	actinin alpha 1	87	-1.14388
ACTN1-AS1	ACTN1 antisense RNA 1	161159	1
ACTN2	actinin alpha 2	88	1.10915
ACTN3	actinin alpha 3 (gene/pseudogene)	89	1
ACTN4	actinin alpha 4	81	-1.25889
ACTR10	actin related protein 10 homolog	55860	-1.21299
ACTR1A	ARP1 actin related protein 1 homolog A	10121	-1.13718
ACTR1B	ARP1 actin related protein 1 homolog B	10120	1.0557
ACTR2	ARP2 actin related protein 2 homolog	10097	1.02051
ACTR3	ARP3 actin related protein 3 homolog	10096	-1.00082
ACTR3B	ARP3 actin related protein 3 homolog B	57180	-1.01529
ACTR3BP2	ACTR3B pseudogene 2	440888	1
ACTR3BP5	ACTR3B pseudogene 5	399746	1
ACTR3C	ARP3 actin related protein 3 homolog C	653857	-1.31294
ACTR5	ARP5 actin related protein 5 homolog	79913	-1.4368
ACTR6	ARP6 actin related protein 6 homolog	64431	-1.08555
ACTR8	ARP8 actin related protein 8 homolog	93973	-1.07533
ACTRT1	actin related protein T1	139741	1
ACTRT2	actin related protein T2	140625	1
ACTRT3	actin related protein T3	84517	1.78454
ACVR1	activin A receptor type 1	90	-1.02915
ACVR1B	activin A receptor type 1B	91	1.17914
ACVR1C	activin A receptor type 1C	130399	1
ACVR2A	activin A receptor type 2A	92	-1.00686
ACVR2B	activin A receptor type 2B	93	1.06328
ACVR2B-AS1	ACVR2B antisense RNA 1	100128640	-1.05512
ACVRL1	activin A receptor like type 1	94	-1.26786
ACY1	aminoacylase 1	95	-1.05008
ACY3	aminoacylase 3	91703	3.07675
ACYP1	acylphosphatase 1	97	1.15983
ACYP2	acylphosphatase 2	98	1.39171
ADA	adenosine deaminase	100	-1.24913
ADAD1	adenosine deaminase domain containing 1	132612	1
ADAD2	adenosine deaminase domain containing 2	161931	1
ADAL	adenosine deaminase like	161823	1.19803
ADAM10	ADAM metallopeptidase domain 10	102	-1.05872
ADAM11	ADAM metallopeptidase domain 11	4185	-1.41849
ADAM12	ADAM metallopeptidase domain 12	8038	-1.11014
ADAM15	ADAM metallopeptidase domain 15	8751	1.01014
ADAM17	ADAM metallopeptidase domain 17	6868	-1.10779
ADAM18	ADAM metallopeptidase domain 18	8749	1
ADAM19	ADAM metallopeptidase domain 19	8728	-1.0435
ADAM1A	ADAM metallopeptidase domain 1A (pseudogene)	8759	-1.07607
ADAM2	ADAM metallopeptidase domain 2	2515	1
ADAM20	ADAM metallopeptidase domain 20	8748	1
ADAM20P1	ADAM metallopeptidase domain 20 pseudogene 1	317760	-1.15498
ADAM21	ADAM metallopeptidase domain 21	8747	1
ADAM21P1	ADAM metallopeptidase domain 21 pseudogene 1	145241	1
ADAM22	ADAM metallopeptidase domain 22	53616	-1.23853
ADAM23	ADAM metallopeptidase domain 23	8745	1.34682
ADAM28	ADAM metallopeptidase domain 28	10863	1
ADAM29	ADAM metallopeptidase domain 29	11086	1
ADAM30	ADAM metallopeptidase domain 30	11085	1
ADAM32	ADAM metallopeptidase domain 32	203102	-4.19457
ADAM33	ADAM metallopeptidase domain 33	80332	-1.69507
ADAM3A	ADAM metallopeptidase domain 3A (pseudogene)	1587	1
ADAM5	ADAM metallopeptidase domain 5 (pseudogene)	255926	1
ADAM6	ADAM metallopeptidase domain 6 (pseudogene)	8755	1
ADAM7	ADAM metallopeptidase domain 7	8756	1
ADAM8	ADAM metallopeptidase domain 8	101	-1.31305
ADAM9	ADAM metallopeptidase domain 9	8754	1.02001
ADAMDEC1	ADAM like decysin 1	27299	1
ADAMTS1	ADAM metallopeptidase with thrombospondin type 1 motif 1	9510	1.88196
ADAMTS10	ADAM metallopeptidase with thrombospondin type 1 motif 10	81794	-1.43449
ADAMTS12	ADAM metallopeptidase with thrombospondin type 1 motif 12	81792	1
ADAMTS13	ADAM metallopeptidase with thrombospondin type 1 motif 13	11093	-1.0942
ADAMTS14	ADAM metallopeptidase with thrombospondin type 1 motif 14	140766	1
ADAMTS15	ADAM metallopeptidase with thrombospondin type 1 motif 15	170689	-1.59635
ADAMTS16	ADAM metallopeptidase with thrombospondin type 1 motif 16	170690	1
ADAMTS17	ADAM metallopeptidase with thrombospondin type 1 motif 17	170691	1.45905
ADAMTS18	ADAM metallopeptidase with thrombospondin type 1 motif 18	170692	1
ADAMTS19	ADAM metallopeptidase with thrombospondin type 1 motif 19	171019	1
ADAMTS19-AS1	ADAMTS19 antisense RNA 1	103689846	1
ADAMTS2	ADAM metallopeptidase with thrombospondin type 1 motif 2	9509	1
ADAMTS20	ADAM metallopeptidase with thrombospondin type 1 motif 20	80070	1
ADAMTS3	ADAM metallopeptidase with thrombospondin type 1 motif 3	9508	1
ADAMTS4	ADAM metallopeptidase with thrombospondin type 1 motif 4	9507	1.01388
ADAMTS5	ADAM metallopeptidase with thrombospondin type 1 motif 5	11096	1
ADAMTS6	ADAM metallopeptidase with thrombospondin type 1 motif 6	11174	1
ADAMTS7	ADAM metallopeptidase with thrombospondin type 1 motif 7	11173	1
ADAMTS7P1	ADAMTS7 pseudogene 1	390660	1
ADAMTS8	ADAM metallopeptidase with thrombospondin type 1 motif 8	11095	1
ADAMTS9	ADAM metallopeptidase with thrombospondin type 1 motif 9	56999	1
ADAMTS9-AS1	ADAMTS9 antisense RNA 1	100507082	1
ADAMTS9-AS2	ADAMTS9 antisense RNA 2	100507098	1
ADAMTSL1	ADAMTS like 1	92949	1
ADAMTSL2	ADAMTS like 2	9719	-1.78198
ADAMTSL3	ADAMTS like 3	57188	1
ADAMTSL4	ADAMTS like 4	54507	1.02983
ADAMTSL4-AS1	ADAMTSL4 antisense RNA 1	574406	-1.48761
ADAMTSL5	ADAMTS like 5	339366	-1.0204
ADAP1	ArfGAP with dual PH domains 1	11033	-1.02509
ADAP2	ArfGAP with dual PH domains 2	55803	-1.16677
ADAR	"adenosine deaminase, RNA specific"	103	-1.02712
ADARB1	"adenosine deaminase, RNA specific B1"	104	-1.01646
ADARB2	"adenosine deaminase, RNA specific B2 (inactive)"	105	1
ADARB2-AS1	ADARB2 antisense RNA 1	642394	1
ADAT1	"adenosine deaminase, tRNA specific 1"	23536	1.17261
ADAT2	"adenosine deaminase, tRNA specific 2"	134637	-1.20354
ADAT3	"adenosine deaminase, tRNA specific 3"	113179	-1.10583
ADCK1	aarF domain containing kinase 1	57143	-1.10339
ADCK2	aarF domain containing kinase 2	90956	1.44303
ADCK3	aarF domain containing kinase 3	56997	-1.36062
ADCK4	aarF domain containing kinase 4	79934	-1.14968
ADCK5	aarF domain containing kinase 5	203054	-1.63663
ADCY1	adenylate cyclase 1	107	1.20319
ADCY10	adenylate cyclase 10	55811	1.2802
ADCY10P1	"adenylate cyclase 10, soluble pseudogene 1"	221442	-1.08982
ADCY2	adenylate cyclase 2	108	1
ADCY3	adenylate cyclase 3	109	-1.02431
ADCY4	adenylate cyclase 4	196883	1
ADCY5	adenylate cyclase 5	111	-1.53802
ADCY6	adenylate cyclase 6	112	-1.35997
ADCY7	adenylate cyclase 7	113	-1.24604
ADCY8	adenylate cyclase 8	114	1
ADCY9	adenylate cyclase 9	115	1.04843
ADCYAP1	adenylate cyclase activating polypeptide 1	116	1
ADCYAP1R1	ADCYAP receptor type I	117	1
ADD1	adducin 1	118	-1.09462
ADD2	adducin 2	119	1
ADD3	adducin 3	120	-1.12941
ADD3-AS1	ADD3 antisense RNA 1	100505933	1
ADGB	androglobin	79747	1
ADGRA1	adhesion G protein-coupled receptor A1	84435	1
ADGRA1-AS1	adhesion G protein-coupled receptor A1 antisense RNA 1	100128127	1
ADGRA2	adhesion G protein-coupled receptor A2	25960	-1.86997
ADGRA3	adhesion G protein-coupled receptor A3	166647	1.0281
ADGRB1	adhesion G protein-coupled receptor B1	575	-1.17561
ADGRB2	adhesion G protein-coupled receptor B2	576	-1.13019
ADGRB3	adhesion G protein-coupled receptor B3	577	1
ADGRD1	adhesion G protein-coupled receptor D1	283383	1
ADGRE1	adhesion G protein-coupled receptor E1	2015	1
ADGRE2	adhesion G protein-coupled receptor E2	30817	1
ADGRE3	adhesion G protein-coupled receptor E3	84658	1
ADGRE4P	"adhesion G protein-coupled receptor E4, pseudogene"	326342	1.32661
ADGRE5	adhesion G protein-coupled receptor E5	976	-1.35179
ADGRF1	adhesion G protein-coupled receptor F1	266977	1
ADGRF2	adhesion G protein-coupled receptor F2	222611	1
ADGRF3	adhesion G protein-coupled receptor F3	165082	1
ADGRF4	adhesion G protein-coupled receptor F4	221393	1
ADGRF5	adhesion G protein-coupled receptor F5	221395	1
ADGRG1	adhesion G protein-coupled receptor G1	9289	1.12817
ADGRG2	adhesion G protein-coupled receptor G2	10149	1
ADGRG3	adhesion G protein-coupled receptor G3	222487	1
ADGRG4	adhesion G protein-coupled receptor G4	139378	1
ADGRG5	adhesion G protein-coupled receptor G5	221188	1
ADGRG6	adhesion G protein-coupled receptor G6	57211	-1.00967
ADGRG7	adhesion G protein-coupled receptor G7	84873	1
ADGRL1	adhesion G protein-coupled receptor L1	22859	-1.17602
ADGRL2	adhesion G protein-coupled receptor L2	23266	-1.13721
ADGRL3	adhesion G protein-coupled receptor L3	23284	1
ADGRL3-AS1	adhesion G protein-coupled receptor L3 antisense RNA 1	101927186	1
ADGRL4	adhesion G protein-coupled receptor L4	64123	1
ADGRV1	adhesion G protein-coupled receptor V1	84059	1
ADH1A	"alcohol dehydrogenase 1A (class I), alpha polypeptide"	124	1
ADH1B	"alcohol dehydrogenase 1B (class I), beta polypeptide"	125	1
ADH1C	"alcohol dehydrogenase 1C (class I), gamma polypeptide"	126	1
ADH4	"alcohol dehydrogenase 4 (class II), pi polypeptide"	127	1
ADH5	"alcohol dehydrogenase 5 (class III), chi polypeptide"	128	-1.1299
ADH6	alcohol dehydrogenase 6 (class V)	130	-1.56881
ADH7	"alcohol dehydrogenase 7 (class IV), mu or sigma polypeptide"	131	1
ADHFE1	"alcohol dehydrogenase, iron containing 1"	137872	1.19717
ADI1	acireductone dioxygenase 1	55256	1.56352
ADIG	adipogenin	149685	1
ADIPOQ	"adiponectin, C1Q and collagen domain containing"	9370	1
ADIPOQ-AS1	ADIPOQ antisense RNA 1	100874095	1
ADIPOR1	adiponectin receptor 1	51094	2.35566
ADIPOR2	adiponectin receptor 2	79602	1.42851
ADIRF	adipogenesis regulatory factor	10974	1.09721
ADK	adenosine kinase	132	1.13979
ADM	adrenomedullin	133	-1.21197
ADM2	adrenomedullin 2	79924	-2.67301
ADM5	adrenomedullin 5 (putative)	199800	-1.04902
ADNP	activity dependent neuroprotector homeobox	23394	-1.08432
ADNP-AS1	ADNP antisense RNA 1	101927631	1.82939
ADNP2	ADNP homeobox 2	22850	-1.10001
ADO	2-aminoethanethiol dioxygenase	84890	1.09511
ADORA1	adenosine A1 receptor	134	1.54325
ADORA2A	adenosine A2a receptor	135	1.32862
ADORA2A-AS1	ADORA2A antisense RNA 1	646023	-2.69336
ADORA2B	adenosine A2b receptor	136	1.41306
ADORA3	adenosine A3 receptor	140	1
ADPGK	ADP dependent glucokinase	83440	-1.08862
ADPGK-AS1	ADPGK antisense RNA 1	100287559	-1.05511
ADPRH	ADP-ribosylarginine hydrolase	141	1.00057
ADPRHL1	ADP-ribosylhydrolase like 1	113622	1.89372
ADPRHL2	ADP-ribosylhydrolase like 2	54936	-1.07158
ADPRM	"ADP-ribose/CDP-alcohol diphosphatase, manganese dependent"	56985	-1.22796
ADRA1A	adrenoceptor alpha 1A	148	1
ADRA1B	adrenoceptor alpha 1B	147	1.55948
ADRA1D	adrenoceptor alpha 1D	146	1.12235
ADRA2A	adrenoceptor alpha 2A	150	1
ADRA2B	adrenoceptor alpha 2B	151	-1.18176
ADRA2C	adrenoceptor alpha 2C	152	1.08917
ADRB1	adrenoceptor beta 1	153	1.24479
ADRB2	adrenoceptor beta 2	154	-1.01961
ADRB3	adrenoceptor beta 3	155	1
ADRBK1	"adrenergic, beta, receptor kinase 1"	156	1.01976
ADRBK2	"adrenergic, beta, receptor kinase 2"	157	-1.02991
ADRM1	adhesion regulating molecule 1	11047	-1.12458
ADSL	adenylosuccinate lyase	158	1.03459
ADSS	adenylosuccinate synthase	159	-1.03472
ADSSL1	adenylosuccinate synthase like 1	122622	-1.06071
ADTRP	androgen dependent TFPI regulating protein	84830	1
AEBP1	AE binding protein 1	165	-1.60872
AEBP2	AE binding protein 2	121536	-1.21012
AEN	apoptosis enhancing nuclease	64782	-1.08191
AES	amino-terminal enhancer of split	166	1.86214
AFAP1	actin filament associated protein 1	60312	-1.09378
AFAP1-AS1	AFAP1 antisense RNA 1	84740	1.45248
AFAP1L1	actin filament associated protein 1 like 1	134265	1.04074
AFAP1L2	actin filament associated protein 1 like 2	84632	-1.08856
AFF1	AF4/FMR2 family member 1	4299	-1.00353
AFF2	AF4/FMR2 family member 2	2334	1
AFF3	AF4/FMR2 family member 3	3899	1
AFF4	AF4/FMR2 family member 4	27125	-1.13056
AFG3L1P	"AFG3 like matrix AAA peptidase subunit 1, pseudogene"	172	-1.15832
AFG3L2	AFG3 like matrix AAA peptidase subunit 2	10939	1.00941
AFM	afamin	173	1
AFMID	arylformamidase	125061	1.03713
AFP	alpha fetoprotein	174	1
AFTPH	aftiphilin	54812	1.0643
AGA	aspartylglucosaminidase	175	1.16232
AGAP1	"ArfGAP with GTPase domain, ankyrin repeat and PH domain 1"	116987	1.11945
AGAP1-IT1	AGAP1 intronic transcript 1	100506749	1
AGAP11	"ArfGAP with GTPase domain, ankyrin repeat and PH domain 11"	119385	1.04381
AGAP2	"ArfGAP with GTPase domain, ankyrin repeat and PH domain 2"	116986	1.01087
AGAP2-AS1	AGAP2 antisense RNA 1	100130776	1.5608
AGAP3	"ArfGAP with GTPase domain, ankyrin repeat and PH domain 3"	116988	1.00946
AGAP4	"ArfGAP with GTPase domain, ankyrin repeat and PH domain 4"	119016	-1.34833
AGAP5	"ArfGAP with GTPase domain, ankyrin repeat and PH domain 5"	729092	-1.24682
AGAP6	"ArfGAP with GTPase domain, ankyrin repeat and PH domain 6"	414189	-1.17286
AGAP7P	"ArfGAP with GTPase domain, ankyrin repeat and PH domain 7, pseudogene"	653268	-1.2833
AGAP9	"ArfGAP with GTPase domain, ankyrin repeat and PH domain 9"	642517	1.17847
AGBL1	ATP/GTP binding protein like 1	123624	1
AGBL1-AS1	AGBL1 antisense RNA 1	727915	1
AGBL2	ATP/GTP binding protein like 2	79841	-1.17036
AGBL3	ATP/GTP binding protein like 3	340351	1.34682
AGBL4	ATP/GTP binding protein like 4	84871	1
AGBL4-IT1	AGBL4 intronic transcript 1	100874313	1
AGBL5	ATP/GTP binding protein like 5	60509	1.93693
AGBL5-AS1	AGBL5 antisense RNA 1	100874031	1.34682
AGER	advanced glycosylation end-product specific receptor	177	-1.67039
AGFG1	ArfGAP with FG repeats 1	3267	1.06883
AGFG2	ArfGAP with FG repeats 2	3268	-1.35997
AGGF1	angiogenic factor with G-patch and FHA domains 1	55109	1.11069
AGK	acylglycerol kinase	55750	-1.02428
AGL	"amylo-alpha-1, 6-glucosidase, 4-alpha-glucanotransferase"	178	-1.1926
AGMAT	agmatinase	79814	1.11011
AGMO	alkylglycerol monooxygenase	392636	1
AGO1	"argonaute 1, RISC catalytic component"	26523	1.0333
AGO2	"argonaute 2, RISC catalytic component"	27161	1.0249
AGO3	"argonaute 3, RISC catalytic component"	192669	1.0225
AGO4	"argonaute 4, RISC catalytic component"	192670	1.02615
AGPAT1	1-acylglycerol-3-phosphate O-acyltransferase 1	10554	2.11338
AGPAT2	1-acylglycerol-3-phosphate O-acyltransferase 2	10555	1.55511
AGPAT3	1-acylglycerol-3-phosphate O-acyltransferase 3	56894	1.34672
AGPAT4	1-acylglycerol-3-phosphate O-acyltransferase 4	56895	-1.03647
AGPAT4-IT1	AGPAT4 intronic transcript 1	79992	-2.59872
AGPAT5	1-acylglycerol-3-phosphate O-acyltransferase 5	55326	1.14012
AGPAT6	"1-acylglycerol-3-phosphate O-acyltransferase 6 (lysophosphatidic acid acyltransferase, zeta)"	137964	1.14677
AGPAT9	1-acylglycerol-3-phosphate O-acyltransferase 9	84803	1.06262
AGPS	alkylglycerone phosphate synthase	8540	1.01449
AGR2	"anterior gradient 2, protein disulphide isomerase family member"	10551	1.30642
AGR3	"anterior gradient 3, protein disulphide isomerase family member"	155465	-1.15772
AGRN	agrin	375790	-1.60629
AGRP	agouti related neuropeptide	181	1
AGT	angiotensinogen	183	1
AGTPBP1	ATP/GTP binding protein 1	23287	-1.07044
AGTR1	angiotensin II receptor type 1	185	1
AGTR2	angiotensin II receptor type 2	186	1
AGTRAP	angiotensin II receptor associated protein	57085	1.53039
AGXT	alanine-glyoxylate aminotransferase	189	1
AGXT2	alanine--glyoxylate aminotransferase 2	64902	1
AHCTF1	AT-hook containing transcription factor 1	25909	-1.04719
AHCTF1P1	AT-hook containing transcription factor 1 pseudogene 1	285116	1
AHCY	adenosylhomocysteinase	191	-1.18582
AHCYL1	adenosylhomocysteinase like 1	10768	-1.11472
AHCYL2	adenosylhomocysteinase like 2	23382	1.01311
AHDC1	AT-hook DNA binding motif containing 1	27245	-1.28959
AHI1	Abelson helper integration site 1	54806	1.05925
AHNAK	AHNAK nucleoprotein	79026	-1.01793
AHNAK2	AHNAK nucleoprotein 2	113146	-1.19485
AHR	aryl hydrocarbon receptor	196	-1.2797
AHRR	aryl-hydrocarbon receptor repressor	57491	-1.08047
AHSA1	activator of HSP90 ATPase activity 1	10598	1.13642
AHSA2	"AHA1, activator of heat shock 90kDa protein ATPase homolog 2 (yeast)"	130872	-1.39087
AHSG	alpha 2-HS glycoprotein	197	1.22922
AHSP	alpha hemoglobin stabilizing protein	51327	1
AICDA	activation induced cytidine deaminase	57379	1
AIDA	"axin interactor, dorsalization associated"	64853	2.14251
AIF1	allograft inflammatory factor 1	199	1
AIF1L	allograft inflammatory factor 1 like	83543	1.42611
AIFM1	apoptosis inducing factor mitochondria associated 1	9131	-1.09902
AIFM2	"apoptosis inducing factor, mitochondria associated 2"	84883	-1.02286
AIFM3	"apoptosis inducing factor, mitochondria associated 3"	150209	-1.45282
AIG1	androgen induced 1	51390	1.51527
AIM1	absent in melanoma 1	202	-1.17219
AIM1L	absent in melanoma 1-like	55057	1
AIM2	absent in melanoma 2	9447	1
AIMP1	aminoacyl tRNA synthetase complex interacting multifunctional protein 1	9255	1.02675
AIMP2	aminoacyl tRNA synthetase complex interacting multifunctional protein 2	7965	-1.10401
AIP	aryl hydrocarbon receptor interacting protein	9049	1.06634
AIPL1	aryl hydrocarbon receptor interacting protein like 1	23746	1
AIRE	autoimmune regulator	326	1
AIRN	antisense of IGF2R non-protein coding RNA	100271873	1
AJAP1	adherens junctions associated protein 1	55966	1
AJUBA	ajuba LIM protein	84962	-1.10008
AK1	adenylate kinase 1	203	1.44374
AK2	adenylate kinase 2	204	-1.03202
AK3	adenylate kinase 3	50808	1.30746
AK4	adenylate kinase 4	205	-1.65972
AK5	adenylate kinase 5	26289	1
AK6	adenylate kinase 6	102157402	1.45764
AK7	adenylate kinase 7	122481	1
AK8	adenylate kinase 8	158067	1.04753
AK9	adenylate kinase 9	221264	2.0984
AKAP1	A-kinase anchoring protein 1	8165	-1.11303
AKAP10	A-kinase anchoring protein 10	11216	-1.0652
AKAP11	A-kinase anchoring protein 11	11215	-1.00279
AKAP12	A-kinase anchoring protein 12	9590	-1.08254
AKAP13	A-kinase anchoring protein 13	11214	-1.16898
AKAP14	A-kinase anchoring protein 14	158798	1
AKAP17A	A-kinase anchoring protein 17A	8227	1
AKAP2	A-kinase anchoring protein 2	11217	1.04247
AKAP3	A-kinase anchoring protein 3	10566	1.09435
AKAP4	A-kinase anchoring protein 4	8852	1
AKAP5	A-kinase anchoring protein 5	9495	-1.15742
AKAP6	A-kinase anchoring protein 6	9472	1.29295
AKAP7	A-kinase anchoring protein 7	9465	1.29755
AKAP8	A-kinase anchoring protein 8	10270	-1.30593
AKAP8L	A-kinase anchoring protein 8 like	26993	-1.22284
AKAP9	A-kinase anchoring protein 9	10142	1.05258
AKIP1	A-kinase interacting protein 1	56672	1.33635
AKIRIN1	akirin 1	79647	1.30813
AKIRIN2	akirin 2	55122	1.02314
AKNA	AT-hook transcription factor	80709	1.0522
AKNAD1	AKNA domain containing 1	254268	1.57134
AKR1A1	aldo-keto reductase family 1 member A1	10327	1.0301
AKR1B1	aldo-keto reductase family 1 member B	231	1.05969
AKR1B10	aldo-keto reductase family 1 member B10	57016	1
AKR1B15	aldo-keto reductase family 1 member B15	441282	1
AKR1C1	aldo-keto reductase family 1 member C1	1645	2.69364
AKR1C2	aldo-keto reductase family 1 member C2	1646	1
AKR1C3	aldo-keto reductase family 1 member C3	8644	-1.22822
AKR1C4	aldo-keto reductase family 1 member C4	1109	1
AKR1C6P	"aldo-keto reductase family 1 member C6, pseudogene"	389932	1
AKR1C8P	"aldo-keto reductase family 1 member C8, pseudogene"	340811	1
AKR1D1	aldo-keto reductase family 1 member D1	6718	1
AKR1E2	aldo-keto reductase family 1 member E2	83592	1.53315
AKR7A2	aldo-keto reductase family 7 member A2	8574	1.12017
AKR7A2P1	aldo-keto reductase family 7 member A2 pseudogene 1	246182	-2.79379
AKR7A3	aldo-keto reductase family 7 member A3	22977	-2.17035
AKR7L	aldo-keto reductase family 7 like (gene/pseudogene)	246181	2.02027
AKT1	AKT serine/threonine kinase 1	207	1.56362
AKT1S1	AKT1 substrate 1	84335	1.38032
AKT2	AKT serine/threonine kinase 2	208	1.14485
AKT3	AKT serine/threonine kinase 3	10000	-1.16322
AKTIP	AKT interacting protein	64400	1.37293
ALAD	aminolevulinate dehydratase	210	-1.07661
ALAS1	5'-aminolevulinate synthase 1	211	-1.06982
ALAS2	5'-aminolevulinate synthase 2	212	1
ALB	albumin	213	1
ALCAM	activated leukocyte cell adhesion molecule	214	-1.09975
ALDH16A1	aldehyde dehydrogenase 16 family member A1	126133	-1.28374
ALDH18A1	aldehyde dehydrogenase 18 family member A1	5832	-1.18851
ALDH1A1	aldehyde dehydrogenase 1 family member A1	216	1
ALDH1A2	aldehyde dehydrogenase 1 family member A2	8854	1
ALDH1A3	aldehyde dehydrogenase 1 family member A3	220	1.03038
ALDH1B1	aldehyde dehydrogenase 1 family member B1	219	-1.08914
ALDH1L1	aldehyde dehydrogenase 1 family member L1	10840	1
ALDH1L1-AS1	ALDH1L1 antisense RNA 1	100874204	-2.78658
ALDH1L1-AS2	ALDH1L1 antisense RNA 2	100862662	1
ALDH1L2	aldehyde dehydrogenase 1 family member L2	160428	1.45912
ALDH2	aldehyde dehydrogenase 2 family member	217	1.13008
ALDH3A1	aldehyde dehydrogenase 3 family member A1	218	1
ALDH3A2	aldehyde dehydrogenase 3 family member A2	224	1.11949
ALDH3B1	aldehyde dehydrogenase 3 family member B1	221	1.04724
ALDH3B2	aldehyde dehydrogenase 3 family member B2	222	1
ALDH4A1	aldehyde dehydrogenase 4 family member A1	8659	-1.42185
ALDH5A1	aldehyde dehydrogenase 5 family member A1	7915	-1.00487
ALDH6A1	aldehyde dehydrogenase 6 family member A1	4329	-1.01571
ALDH7A1	aldehyde dehydrogenase 7 family member A1	501	-1.04879
ALDH8A1	aldehyde dehydrogenase 8 family member A1	64577	1.53029
ALDH9A1	aldehyde dehydrogenase 9 family member A1	223	-1.1336
ALDOA	"aldolase, fructose-bisphosphate A"	226	-1.10546
ALDOB	"aldolase, fructose-bisphosphate B"	229	1
ALDOC	"aldolase, fructose-bisphosphate C"	230	-1.27375
ALG1	"ALG1, chitobiosyldiphosphodolichol beta-mannosyltransferase"	56052	-1.17285
ALG10	"ALG10, alpha-1,2-glucosyltransferase"	84920	-1.24199
ALG10B	"ALG10B, alpha-1,2-glucosyltransferase"	144245	-1.31411
ALG11	"ALG11, alpha-1,2-mannosyltransferase"	440138	-1.44587
ALG12	"ALG12, alpha-1,6-mannosyltransferase"	79087	1.08856
ALG13	"ALG13, UDP-N-acetylglucosaminyltransferase subunit"	79868	1.18945
ALG14	"ALG14, UDP-N-acetylglucosaminyltransferase subunit"	199857	1.90617
ALG1L	"ALG1, chitobiosyldiphosphodolichol beta-mannosyltransferase like"	200810	1.17206
ALG1L2	"ALG1, chitobiosyldiphosphodolichol beta-mannosyltransferase like 2"	644974	1
ALG1L9P	"asparagine-linked glycosylation 1-like 9, pseudogene"	285407	-1.9124
ALG2	"ALG2, alpha-1,3/1,6-mannosyltransferase"	85365	-1.11849
ALG3	"ALG3, alpha-1,3- mannosyltransferase"	10195	1.57627
ALG5	"ALG5, dolichyl-phosphate beta-glucosyltransferase"	29880	1.22076
ALG6	"ALG6, alpha-1,3-glucosyltransferase"	29929	-1.18045
ALG8	"ALG8, alpha-1,3-glucosyltransferase"	79053	1.02997
ALG9	"ALG9, alpha-1,2-mannosyltransferase"	79796	1.07485
ALK	ALK receptor tyrosine kinase	238	1
ALKBH1	"alkB homolog 1, histone H2A dioxygenase"	8846	-1.14832
ALKBH2	"alkB homolog 2, alpha-ketoglutarate dependent dioxygenase"	121642	1.05795
ALKBH3	"alkB homolog 3, alpha-ketoglutaratedependent dioxygenase"	221120	1.34182
ALKBH3-AS1	ALKBH3 antisense RNA 1	100507300	-1.08602
ALKBH4	"alkB homolog 4, lysine demethylase"	54784	1.09484
ALKBH5	"alkB homolog 5, RNA demethylase"	54890	1.53348
ALKBH6	alkB homolog 6	84964	1.01115
ALKBH7	alkB homolog 7	84266	1.12408
ALKBH8	"alkB homolog 8, tRNA methyltransferase"	91801	1.01766
ALLC	allantoicase	55821	1
ALMS1	"ALMS1, centrosome and basal body associated protein"	7840	-1.04702
ALMS1-IT1	ALMS1 intronic transcript 1	100874291	-1.55049
ALMS1P	Alstrom syndrome 1 pseudogene	200420	1.21214
ALOX12	"arachidonate 12-lipoxygenase, 12S type"	239	-1.94904
ALOX12-AS1	ALOX12 antisense RNA 1	100506713	1.15442
ALOX12B	"arachidonate 12-lipoxygenase, 12R type"	242	1
ALOX12P2	arachidonate 12-lipoxygenase pseudogene 2	245	1
ALOX15	arachidonate 15-lipoxygenase	246	1
ALOX15B	"arachidonate 15-lipoxygenase, type B"	247	1
ALOX15P1	arachidonate 15-lipoxygenase pseudogene 1	100652883	1
ALOX5	arachidonate 5-lipoxygenase	240	1
ALOX5AP	arachidonate 5-lipoxygenase activating protein	241	1.75086
ALOXE3	arachidonate lipoxygenase 3	59344	-1.67063
ALPI	"alkaline phosphatase, intestinal"	248	1
ALPK1	alpha kinase 1	80216	1
ALPK2	alpha kinase 2	115701	1
ALPK3	alpha kinase 3	57538	-1.70336
ALPL	"alkaline phosphatase, liver/bone/kidney"	249	3.27129
ALPP	"alkaline phosphatase, placental"	250	-1.76341
ALPPL2	"alkaline phosphatase, placental like 2"	251	-1.2949
ALS2	"ALS2, alsin Rho guanine nucleotide exchange factor"	57679	-1.1469
ALS2CL	ALS2 C-terminal like	259173	1.18298
ALS2CR11	"amyotrophic lateral sclerosis 2 (juvenile) chromosome region, candidate 11"	151254	1
ALS2CR12	amyotrophic lateral sclerosis 2 chromosome region 12	130540	1.15442
ALX1	ALX homeobox 1	8092	1.34682
ALX3	ALX homeobox 3	257	-1.22511
ALX4	ALX homeobox 4	60529	1.22438
ALYREF	Aly/REF export factor	10189	1.05526
AMACR	alpha-methylacyl-CoA racemase	23600	-1.05046
AMBN	ameloblastin	258	1
AMBP	alpha-1-microglobulin/bikunin precursor	259	1
AMBRA1	autophagy and beclin 1 regulator 1	55626	-1.17947
AMD1	adenosylmethionine decarboxylase 1	262	1.42469
AMDHD1	amidohydrolase domain containing 1	144193	-1.13848
AMDHD2	amidohydrolase domain containing 2	51005	-1.64854
AMELX	"amelogenin, X-linked"	265	1
AMELY	"amelogenin, Y-linked"	266	1
AMER1	APC membrane recruitment protein 1	139285	-1.18047
AMER2	APC membrane recruitment protein 2	219287	1
AMER3	APC membrane recruitment protein 3	205147	1
AMFR	autocrine motility factor receptor	267	1.43503
AMH	anti-Mullerian hormone	268	-1.56351
AMHR2	anti-Mullerian hormone receptor type 2	269	1
AMICA1	"adhesion molecule, interacts with CXADR antigen 1"	120425	1
AMIGO1	adhesion molecule with Ig like domain 1	57463	-1.05512
AMIGO2	adhesion molecule with Ig like domain 2	347902	-1.27663
AMIGO3	adhesion molecule with Ig like domain 3	386724	-1.39978
AMMECR1	"Alport syndrome, mental retardation, midface hypoplasia and elliptocytosis chromosomal region gene 1"	9949	-1.30962
AMMECR1L	AMMECR1 like	83607	-1.01086
AMN	amnion associated transmembrane protein	81693	-1.84712
AMN1	antagonist of mitotic exit network 1 homolog	196394	1.01581
AMOT	angiomotin	154796	1.0265
AMOTL1	angiomotin like 1	154810	1.36965
AMOTL2	angiomotin like 2	51421	-1.252
AMPD1	adenosine monophosphate deaminase 1	270	1
AMPD2	adenosine monophosphate deaminase 2	271	-1.43134
AMPD3	adenosine monophosphate deaminase 3	272	-1.07455
AMPH	amphiphysin	273	1
AMT	aminomethyltransferase	275	-1.58446
AMTN	amelotin	401138	1
AMY1A	"amylase, alpha 1A (salivary)"	276	1
AMY1B	"amylase, alpha 1B (salivary)"	277	1
AMY1C	"amylase, alpha 1C (salivary)"	278	1
AMY2A	"amylase, alpha 2A (pancreatic)"	279	1
AMY2B	"amylase, alpha 2B (pancreatic)"	280	-1.01061
AMZ1	archaelysin family metallopeptidase 1	155185	1
AMZ2	archaelysin family metallopeptidase 2	51321	1.454
AMZ2P1	archaelysin family metallopeptidase 2 pseudogene 1	201283	1.29117
ANAPC1	anaphase promoting complex subunit 1	64682	-1.1091
ANAPC10	anaphase promoting complex subunit 10	10393	1.28045
ANAPC11	anaphase promoting complex subunit 11	51529	1.97029
ANAPC13	anaphase promoting complex subunit 13	25847	1.83199
ANAPC15	anaphase promoting complex subunit 15	25906	2.25117
ANAPC16	anaphase promoting complex subunit 16	119504	1.90741
ANAPC1P1	anaphase promoting complex subunit 1 pseudogene 1	100286979	-1.19487
ANAPC2	anaphase promoting complex subunit 2	29882	-1.49943
ANAPC4	anaphase promoting complex subunit 4	29945	-1.27974
ANAPC5	anaphase promoting complex subunit 5	51433	1.19228
ANAPC7	anaphase promoting complex subunit 7	51434	-1.12575
ANG	angiogenin	283	-1.08816
ANGEL1	angel homolog 1	23357	-1.12622
ANGEL2	angel homolog 2	90806	-1.08815
ANGPT1	angiopoietin 1	284	1
ANGPT2	angiopoietin 2	285	1
ANGPT4	angiopoietin 4	51378	1
ANGPTL1	angiopoietin like 1	9068	1
ANGPTL2	angiopoietin like 2	23452	1
ANGPTL3	angiopoietin like 3	27329	1
ANGPTL4	angiopoietin like 4	51129	-1.48541
ANGPTL5	angiopoietin like 5	253935	1
ANGPTL6	angiopoietin like 6	83854	1.04944
ANGPTL7	angiopoietin like 7	10218	1
ANHX	anomalous homeobox	647589	1
ANK1	ankyrin 1	286	-1.03943
ANK2	ankyrin 2	287	1
ANK3	ankyrin 3	288	1
ANKAR	ankyrin and armadillo repeat containing	150709	1.42378
ANKDD1A	ankyrin repeat and death domain containing 1A	348094	1.24779
ANKDD1B	ankyrin repeat and death domain containing 1B	728780	1
ANKEF1	ankyrin repeat and EF-hand domain containing 1	63926	1.08429
ANKFN1	ankyrin repeat and fibronectin type III domain containing 1	162282	1
ANKFY1	ankyrin repeat and FYVE domain containing 1	51479	-1.13616
ANKH	ANKH inorganic pyrophosphate transport regulator	56172	1.43265
ANKHD1	ankyrin repeat and KH domain containing 1	54882	1.01281
ANKHD1-EIF4EBP3	ANKHD1-EIF4EBP3 readthrough	404734	-1.16071
ANKIB1	ankyrin repeat and IBR domain containing 1	54467	1.05031
ANKK1	ankyrin repeat and kinase domain containing 1	255239	1
ANKLE1	ankyrin repeat and LEM domain containing 1	126549	-1.3055
ANKLE2	ankyrin repeat and LEM domain containing 2	23141	-1.14838
ANKMY1	ankyrin repeat and MYND domain containing 1	51281	1.01288
ANKMY2	ankyrin repeat and MYND domain containing 2	57037	-1.08678
ANKRA2	ankyrin repeat family A member 2	57763	1.02867
ANKRD1	ankyrin repeat domain 1	27063	-1.03948
ANKRD10	ankyrin repeat domain 10	55608	-1.45308
ANKRD11	ankyrin repeat domain 11	29123	-1.09544
ANKRD12	ankyrin repeat domain 12	23253	-1.08539
ANKRD13A	ankyrin repeat domain 13A	88455	1.00236
ANKRD13B	ankyrin repeat domain 13B	124930	-1.11854
ANKRD13C	ankyrin repeat domain 13C	81573	1.24637
ANKRD13D	ankyrin repeat domain 13D	338692	-1.11897
ANKRD16	ankyrin repeat domain 16	54522	1.31574
ANKRD17	ankyrin repeat domain 17	26057	-1.04448
ANKRD18A	ankyrin repeat domain 18A	253650	1.1929
ANKRD18B	ankyrin repeat domain 18B	441459	1
ANKRD18DP	"ankyrin repeat domain 18D, pseudogene"	348840	-1.22975
ANKRD19P	"ankyrin repeat domain 19, pseudogene"	138649	4.04046
ANKRD2	ankyrin repeat domain 2	26287	1.03658
ANKRD20A1	ankyrin repeat domain 20 family member A1	84210	1
ANKRD20A11P	"ankyrin repeat domain 20 family member A11, pseudogene"	391267	-3.54458
ANKRD20A12P	"ankyrin repeat domain 20 family member A12, pseudogene"	100874392	-1.73247
ANKRD20A19P	"ankyrin repeat domain 20 family member A19, pseudogene"	400110	1
ANKRD20A2	ankyrin repeat domain 20 family member A2	441430	1
ANKRD20A3	ankyrin repeat domain 20 family member A3	441425	1
ANKRD20A4	ankyrin repeat domain 20 family member A4	728747	1.01128
ANKRD20A5P	"ankyrin repeat domain 20 family member A5, pseudogene"	440482	1.77536
ANKRD20A8P	"ankyrin repeat domain 20 family member A8, pseudogene"	729171	-1.43523
ANKRD20A9P	"ankyrin repeat domain 20 family member A9, pseudogene"	284232	1.07968
ANKRD22	ankyrin repeat domain 22	118932	1
ANKRD23	ankyrin repeat domain 23	200539	-1.30892
ANKRD24	ankyrin repeat domain 24	170961	-1.62647
ANKRD26	ankyrin repeat domain 26	22852	1.11617
ANKRD26P1	ankyrin repeat domain 26 pseudogene 1	124149	1
ANKRD26P3	ankyrin repeat domain 26 pseudogene 3	100101938	1
ANKRD27	ankyrin repeat domain 27	84079	-1.0863
ANKRD28	ankyrin repeat domain 28	23243	1.06539
ANKRD29	ankyrin repeat domain 29	147463	1
ANKRD30A	ankyrin repeat domain 30A	91074	1
ANKRD30B	ankyrin repeat domain 30B	374860	1
ANKRD30BL	ankyrin repeat domain 30B like	554226	1
ANKRD30BP2	ankyrin repeat domain 30B pseudogene 2	149992	1
ANKRD30BP3	ankyrin repeat domain 30B pseudogene 3	338579	1
ANKRD31	ankyrin repeat domain 31	256006	1
ANKRD32	ankyrin repeat domain 32	84250	-1.1539
ANKRD33	ankyrin repeat domain 33	341405	1
ANKRD33B	ankyrin repeat domain 33B	651746	-1.18386
ANKRD34A	ankyrin repeat domain 34A	284615	1.19021
ANKRD34B	ankyrin repeat domain 34B	340120	1
ANKRD34C	ankyrin repeat domain 34C	390616	1
ANKRD34C-AS1	ANKRD34C antisense RNA 1	729911	1
ANKRD35	ankyrin repeat domain 35	148741	-1.19338
ANKRD36	ankyrin repeat domain 36	375248	1.10333
ANKRD36B	ankyrin repeat domain 36B	57730	-1.07163
ANKRD36BP1	ankyrin repeat domain 36B pseudogene 1	84832	-1.51592
ANKRD36BP2	ankyrin repeat domain 36B pseudogene 2	645784	1
ANKRD36C	ankyrin repeat domain 36C	400986	-1.34521
ANKRD37	ankyrin repeat domain 37	353322	1.68353
ANKRD39	ankyrin repeat domain 39	51239	1.58767
ANKRD40	ankyrin repeat domain 40	91369	1.40846
ANKRD42	ankyrin repeat domain 42	338699	1.01775
ANKRD44	ankyrin repeat domain 44	91526	-1.37078
ANKRD44-IT1	ANKRD44 intronic transcript 1	100874357	1
ANKRD45	ankyrin repeat domain 45	339416	1
ANKRD46	ankyrin repeat domain 46	157567	1.07273
ANKRD49	ankyrin repeat domain 49	54851	-1.10214
ANKRD50	ankyrin repeat domain 50	57182	-1.01462
ANKRD52	ankyrin repeat domain 52	283373	-1.29116
ANKRD53	ankyrin repeat domain 53	79998	1
ANKRD54	ankyrin repeat domain 54	129138	1.0682
ANKRD55	ankyrin repeat domain 55	79722	1
ANKRD6	ankyrin repeat domain 6	22881	-1.09647
ANKRD60	ankyrin repeat domain 60	140731	1
ANKRD61	ankyrin repeat domain 61	100310846	-1.24738
ANKRD62	ankyrin repeat domain 62	342850	1
ANKRD62P1-PARP4P3	"ANKRD62P1-PARP4P3 readthrough, transcribed pseudogene"	23783	1
ANKRD63	ankyrin repeat domain 63	100131244	-2.00306
ANKRD65	ankyrin repeat domain 65	441869	1.24401
ANKRD66	ankyrin repeat domain 66	100287718	1
ANKRD7	ankyrin repeat domain 7	56311	2.08145
ANKRD9	ankyrin repeat domain 9	122416	1.14912
ANKS1A	ankyrin repeat and sterile alpha motif domain containing 1A	23294	-1.21174
ANKS1B	ankyrin repeat and sterile alpha motif domain containing 1B	56899	-1.02468
ANKS3	ankyrin repeat and sterile alpha motif domain containing 3	124401	-1.28266
ANKS4B	ankyrin repeat and sterile alpha motif domain containing 4B	257629	1
ANKS6	ankyrin repeat and sterile alpha motif domain containing 6	203286	-1.05762
ANKUB1	ankyrin repeat and ubiquitin domain containing 1	389161	1
ANKZF1	ankyrin repeat and zinc finger domain containing 1	55139	-1.38122
ANLN	anillin actin binding protein	54443	-1.16996
ANO1	anoctamin 1	55107	-1.24285
ANO1-AS2	ANO1 antisense RNA 2 (head to head)	100009613	-1.05167
ANO10	anoctamin 10	55129	-1.15596
ANO2	anoctamin 2	57101	1
ANO3	anoctamin 3	63982	1
ANO4	anoctamin 4	121601	1
ANO5	anoctamin 5	203859	-1.31791
ANO6	anoctamin 6	196527	-1.00899
ANO7	anoctamin 7	50636	1.11594
ANO8	anoctamin 8	57719	-1.21284
ANO9	anoctamin 9	338440	-1.3767
ANOS1	anosmin 1	3730	1
ANP32A	acidic nuclear phosphoprotein 32 family member A	8125	1.02846
ANP32A-IT1	ANP32A intronic transcript 1	80035	-1.11373
ANP32AP1	acidic nuclear phosphoprotein 32 family member A pseudogene 1	723972	1.59499
ANP32B	acidic nuclear phosphoprotein 32 family member B	10541	1.38433
ANP32C	acidic nuclear phosphoprotein 32 family member C	23520	1
ANP32D	acidic nuclear phosphoprotein 32 family member D	23519	1
ANP32E	acidic nuclear phosphoprotein 32 family member E	81611	1.11462
ANPEP	"alanyl aminopeptidase, membrane"	290	-1.06821
ANTXR1	anthrax toxin receptor 1	84168	1.17801
ANTXR2	anthrax toxin receptor 2	118429	1.01859
ANTXRL	anthrax toxin receptor like	195977	1
ANTXRLP1	anthrax toxin receptor-like pseudogene 1	100996567	3.25095
ANXA1	annexin A1	301	1.03451
ANXA10	annexin A10	11199	1
ANXA11	annexin A11	311	1.17663
ANXA13	annexin A13	312	1
ANXA2	annexin A2	302	-1.09147
ANXA2P1	annexin A2 pseudogene 1	303	1
ANXA2P2	annexin A2 pseudogene 2	304	3.36704
ANXA2P3	annexin A2 pseudogene 3	305	1
ANXA2R	annexin A2 receptor	389289	-1.32483
ANXA3	annexin A3	306	1.34682
ANXA4	annexin A4	307	-1.07676
ANXA5	annexin A5	308	-1.0883
ANXA6	annexin A6	309	-1.25407
ANXA7	annexin A7	310	-1.02998
ANXA8	annexin A8	653145	1
ANXA8L1	annexin A8 like 1	728113	1
ANXA9	annexin A9	8416	-1.07733
AOAH	acyloxyacyl hydrolase	313	1
AOAH-IT1	AOAH intronic transcript 1	100874264	1
AOC1	"amine oxidase, copper containing 1"	26	1
AOC2	"amine oxidase, copper containing 2"	314	1.45315
AOC3	"amine oxidase, copper containing 3"	8639	-1.41016
AOC4P	"amine oxidase, copper containing 4, pseudogene"	90586	1
AOX1	aldehyde oxidase 1	316	-1.31364
AOX2P	aldehyde oxidase 2 pseudogene	344454	1
AP1AR	adaptor related protein complex 1 associated regulatory protein	55435	1.55037
AP1B1	adaptor related protein complex 1 beta 1 subunit	162	-1.14106
AP1B1P1	adaptor related protein complex 1 beta 1 subunit pseudogene 1	23782	1
AP1G1	adaptor related protein complex 1 gamma 1 subunit	164	-1.14707
AP1G2	adaptor related protein complex 1 gamma 2 subunit	8906	-1.254
AP1M1	adaptor related protein complex 1 mu 1 subunit	8907	-1.155
AP1M2	adaptor related protein complex 1 mu 2 subunit	10053	1.88566
AP1S1	adaptor related protein complex 1 sigma 1 subunit	1174	1.28054
AP1S2	adaptor related protein complex 1 sigma 2 subunit	8905	2.09238
AP1S3	adaptor related protein complex 1 sigma 3 subunit	130340	1.16463
AP2A1	adaptor related protein complex 2 alpha 1 subunit	160	-1.17065
AP2A2	adaptor related protein complex 2 alpha 2 subunit	161	-1.12062
AP2B1	adaptor related protein complex 2 beta 1 subunit	163	1.01491
AP2M1	adaptor related protein complex 2 mu 1 subunit	1173	1.20891
AP2S1	adaptor related protein complex 2 sigma 1 subunit	1175	1.83649
AP3B1	adaptor related protein complex 3 beta 1 subunit	8546	-1.04294
AP3B2	adaptor related protein complex 3 beta 2 subunit	8120	-1.76332
AP3D1	adaptor related protein complex 3 delta 1 subunit	8943	-1.13872
AP3M1	adaptor related protein complex 3 mu 1 subunit	26985	-1.06567
AP3M2	adaptor related protein complex 3 mu 2 subunit	10947	-1.09769
AP3S1	adaptor related protein complex 3 sigma 1 subunit	1176	2.30387
AP3S2	adaptor related protein complex 3 sigma 2 subunit	10239	1.04146
AP4B1	adaptor related protein complex 4 beta 1 subunit	10717	-1.24037
AP4B1-AS1	AP4B1 antisense RNA 1	100287722	2.15491
AP4E1	adaptor related protein complex 4 epsilon 1 subunit	23431	-1.06311
AP4M1	adaptor related protein complex 4 mu 1 subunit	9179	-1.1122
AP4S1	adaptor related protein complex 4 sigma 1 subunit	11154	1.33829
AP5B1	adaptor related protein complex 5 beta 1 subunit	91056	-1.3524
AP5M1	adaptor related protein complex 5 mu 1 subunit	55745	1.23494
AP5S1	adaptor related protein complex 5 sigma 1 subunit	55317	1.34972
AP5Z1	adaptor related protein complex 5 zeta 1 subunit	9907	-1.62442
APAF1	apoptotic peptidase activating factor 1	317	-1.32968
APBA1	amyloid beta precursor protein binding family A member 1	320	1
APBA2	amyloid beta precursor protein binding family A member 2	321	1
APBA3	amyloid beta precursor protein binding family A member 3	9546	-1.15097
APBB1	amyloid beta precursor protein binding family B member 1	322	1.21759
APBB1IP	amyloid beta precursor protein binding family B member 1 interacting protein	54518	1
APBB2	amyloid beta precursor protein binding family B member 2	323	-1.05345
APBB3	amyloid beta precursor protein binding family B member 3	10307	-1.21584
APC	"APC, WNT signaling pathway regulator"	324	1.03555
APC2	"APC2, WNT signaling pathway regulator"	10297	-1.52623
APCDD1	APC down-regulated 1	147495	1
APCDD1L	APC down-regulated 1 like	164284	1.45395
APCDD1L-AS1	APCDD1L antisense RNA 1 (head to head)	149773	1
APCS	"amyloid P component, serum"	325	1
APEH	acylaminoacyl-peptide hydrolase	327	-1.26154
APELA	apelin receptor early endogenous ligand	100506013	1
APEX1	apurinic/apyrimidinic endodeoxyribonuclease 1	328	-1.05588
APEX2	apurinic/apyrimidinic endodeoxyribonuclease 2	27301	1.00125
APH1A	"aph-1 homolog A, gamma-secretase subunit"	51107	2.25923
APH1B	"aph-1 homolog B, gamma-secretase subunit"	83464	1.01369
API5	apoptosis inhibitor 5	8539	-1.00337
APIP	APAF1 interacting protein	51074	1.20896
APITD1	"apoptosis-inducing, TAF9-like domain 1"	378708	2.2754
APITD1-CORT	APITD1-CORT readthrough	100526739	1.17567
APLF	aprataxin and PNKP like factor	200558	1.15279
APLN	apelin	8862	1.08615
APLNR	apelin receptor	187	1
APLP1	amyloid beta precursor like protein 1	333	-1.00629
APLP2	amyloid beta precursor like protein 2	334	-1.1445
APMAP	adipocyte plasma membrane associated protein	57136	1.02681
APOA1	apolipoprotein A1	335	1.61628
APOA1-AS	APOA1 antisense RNA	104326055	-7.116
APOA1BP	apolipoprotein A-I binding protein	128240	1.79709
APOA2	apolipoprotein A2	336	1
APOA4	apolipoprotein A4	337	1
APOA5	apolipoprotein A5	116519	1
APOB	apolipoprotein B	338	1
APOBEC1	apolipoprotein B mRNA editing enzyme catalytic subunit 1	339	1
APOBEC2	apolipoprotein B mRNA editing enzyme catalytic subunit 2	10930	1
APOBEC3A	apolipoprotein B mRNA editing enzyme catalytic subunit 3A	200315	-1.18799
APOBEC3A_B	APOBEC3A and APOBEC3B deletion hybrid	100913187	1
APOBEC3B	apolipoprotein B mRNA editing enzyme catalytic subunit 3B	9582	-1.11697
APOBEC3B-AS1	APOBEC3B antisense RNA 1	100874530	-1.23748
APOBEC3C	apolipoprotein B mRNA editing enzyme catalytic subunit 3C	27350	1.01448
APOBEC3D	apolipoprotein B mRNA editing enzyme catalytic subunit 3D	140564	1.51875
APOBEC3F	apolipoprotein B mRNA editing enzyme catalytic subunit 3F	200316	-1.21338
APOBEC3G	apolipoprotein B mRNA editing enzyme catalytic subunit 3G	60489	1.48615
APOBEC3H	apolipoprotein B mRNA editing enzyme catalytic subunit 3H	164668	1
APOBEC4	apolipoprotein B mRNA editing enzyme catalytic polypeptide like 4	403314	1
APOBR	apolipoprotein B receptor	55911	1
APOC1	apolipoprotein C1	341	1.89693
APOC1P1	apolipoprotein C1 pseudogene 1	342	1.34684
APOC2	apolipoprotein C2	344	1
APOC3	apolipoprotein C3	345	1
APOC4	apolipoprotein C4	346	1
APOC4-APOC2	APOC4-APOC2 readthrough (NMD candidate)	100533990	1
APOD	apolipoprotein D	347	1
APOE	apolipoprotein E	348	-1.18723
APOF	apolipoprotein F	319	1
APOH	apolipoprotein H	350	1.69276
APOL1	apolipoprotein L1	8542	1.10279
APOL2	apolipoprotein L2	23780	1.071
APOL3	apolipoprotein L3	80833	2.73699
APOL4	apolipoprotein L4	80832	-1.44095
APOL5	apolipoprotein L5	80831	1
APOL6	apolipoprotein L6	80830	-1.09124
APOLD1	apolipoprotein L domain containing 1	81575	-1.13212
APOM	apolipoprotein M	55937	1.03271
APOO	apolipoprotein O	79135	1.35072
APOOL	apolipoprotein O like	139322	1.00288
APOOP5	apolipoprotein O pseudogene 5	644649	1
APOPT1	"apoptogenic 1, mitochondrial"	84334	1.53093
APP	amyloid beta precursor protein	351	-1.20686
APPBP2	amyloid beta precursor protein binding protein 2	10513	-1.23452
APPL1	"adaptor protein, phosphotyrosine interacting with PH domain and leucine zipper 1"	26060	-1.0087
APPL2	"adaptor protein, phosphotyrosine interacting with PH domain and leucine zipper 2"	55198	1.06732
APRT	adenine phosphoribosyltransferase	353	1.51715
APTR	Alu-mediated CDKN1A/p21 transcriptional regulator (non-protein coding)	100505854	1.12591
APTX	aprataxin	54840	1.31428
AQP1	aquaporin 1 (Colton blood group)	358	-1.11884
AQP10	aquaporin 10	89872	1
AQP11	aquaporin 11	282679	-1.18798
AQP12A	aquaporin 12A	375318	1
AQP12B	aquaporin 12B	653437	1
AQP2	aquaporin 2	359	1
AQP3	aquaporin 3 (Gill blood group)	360	-1.48498
AQP4	aquaporin 4	361	1
AQP4-AS1	AQP4 antisense RNA 1	147429	1
AQP5	aquaporin 5	362	1.41095
AQP6	aquaporin 6	363	1.34682
AQP7	aquaporin 7	364	1.34682
AQP7P1	aquaporin 7 pseudogene 1	375719	1.14799
AQP7P3	aquaporin 7 pseudogene 3	441432	1.65762
AQP8	aquaporin 8	343	1
AQP9	aquaporin 9	366	1
AQR	aquarius intron-binding spliceosomal factor	9716	-1.25918
AR	androgen receptor	367	1
ARAF	"A-Raf proto-oncogene, serine/threonine kinase"	369	1.31966
ARAP1	"ArfGAP with RhoGAP domain, ankyrin repeat and PH domain 1"	116985	-1.37969
ARAP2	"ArfGAP with RhoGAP domain, ankyrin repeat and PH domain 2"	116984	-1.21844
ARAP3	"ArfGAP with RhoGAP domain, ankyrin repeat and PH domain 3"	64411	-1.13141
ARC	activity regulated cytoskeleton associated protein	23237	-1.28959
ARCN1	archain 1	372	1.03927
AREG	amphiregulin	374	1
AREL1	apoptosis resistant E3 ubiquitin protein ligase 1	9870	1.01312
ARF1	ADP ribosylation factor 1	375	1.17329
ARF3	ADP ribosylation factor 3	377	1.19464
ARF4	ADP ribosylation factor 4	378	1.28188
ARF5	ADP ribosylation factor 5	381	1.4619
ARF6	ADP ribosylation factor 6	382	1.14583
ARFGAP1	ADP ribosylation factor GTPase activating protein 1	55738	-1.53
ARFGAP2	ADP ribosylation factor GTPase activating protein 2	84364	-1.2159
ARFGAP3	ADP ribosylation factor GTPase activating protein 3	26286	-1.11374
ARFGEF1	ADP ribosylation factor guanine nucleotide exchange factor 1	10565	-1.01839
ARFGEF2	ADP ribosylation factor guanine nucleotide exchange factor 2	10564	-1.23259
ARFGEF3	ARFGEF family member 3	57221	1
ARFIP1	ADP ribosylation factor interacting protein 1	27236	-1.00419
ARFIP2	ADP ribosylation factor interacting protein 2	23647	-1.00588
ARFRP1	ADP ribosylation factor related protein 1	10139	-1.3864
ARG1	arginase 1	383	1
ARG2	arginase 2	384	1.35804
ARGFX	arginine-fifty homeobox	503582	1
ARGFXP2	arginine-fifty homeobox pseudogene 2	503640	-1.87957
ARGLU1	arginine and glutamate rich 1	55082	-1.5145
ARHGAP1	Rho GTPase activating protein 1	392	-1.05641
ARHGAP10	Rho GTPase activating protein 10	79658	-1.00932
ARHGAP11A	Rho GTPase activating protein 11A	9824	1.19424
ARHGAP11B	Rho GTPase activating protein 11B	89839	-1.32119
ARHGAP12	Rho GTPase activating protein 12	94134	-1.34814
ARHGAP15	Rho GTPase activating protein 15	55843	1
ARHGAP17	Rho GTPase activating protein 17	55114	-1.03782
ARHGAP18	Rho GTPase activating protein 18	93663	1.17489
ARHGAP19	Rho GTPase activating protein 19	84986	-1.16433
ARHGAP19-SLIT1	ARHGAP19-SLIT1 readthrough (NMD candidate)	100533184	2.47281
ARHGAP20	Rho GTPase activating protein 20	57569	1
ARHGAP21	Rho GTPase activating protein 21	57584	1.10532
ARHGAP22	Rho GTPase activating protein 22	58504	1.14148
ARHGAP23	Rho GTPase activating protein 23	57636	-1.15526
ARHGAP24	Rho GTPase activating protein 24	83478	1.01075
ARHGAP25	Rho GTPase activating protein 25	9938	1.07747
ARHGAP26	Rho GTPase activating protein 26	23092	-1.10478
ARHGAP26-AS1	ARHGAP26 antisense RNA 1	100874239	1
ARHGAP26-IT1	ARHGAP26 intronic transcript 1	100874372	1
ARHGAP27	Rho GTPase activating protein 27	201176	-1.39559
ARHGAP28	Rho GTPase activating protein 28	79822	1
ARHGAP29	Rho GTPase activating protein 29	9411	-1.20444
ARHGAP30	Rho GTPase activating protein 30	257106	1.30767
ARHGAP31	Rho GTPase activating protein 31	57514	1.03451
ARHGAP31-AS1	ARHGAP31 antisense RNA 1	100874246	2.50125
ARHGAP32	Rho GTPase activating protein 32	9743	-1.07672
ARHGAP33	Rho GTPase activating protein 33	115703	-1.14434
ARHGAP35	Rho GTPase activating protein 35	2909	-1.06991
ARHGAP36	Rho GTPase activating protein 36	158763	1
ARHGAP39	Rho GTPase activating protein 39	80728	-1.1515
ARHGAP4	Rho GTPase activating protein 4	393	-1.61463
ARHGAP40	Rho GTPase activating protein 40	343578	-1.6541
ARHGAP42	Rho GTPase activating protein 42	143872	-1.64997
ARHGAP44	Rho GTPase activating protein 44	9912	-1.40682
ARHGAP5	Rho GTPase activating protein 5	394	1.00768
ARHGAP5-AS1	ARHGAP5 antisense RNA 1 (head to head)	84837	-1.04416
ARHGAP6	Rho GTPase activating protein 6	395	1
ARHGAP8	Rho GTPase activating protein 8	23779	-1.00992
ARHGAP9	Rho GTPase activating protein 9	64333	1.19214
ARHGDIA	Rho GDP dissociation inhibitor alpha	396	1.27837
ARHGDIB	Rho GDP dissociation inhibitor beta	397	3.03035
ARHGDIG	Rho GDP dissociation inhibitor gamma	398	1.63961
ARHGEF1	Rho guanine nucleotide exchange factor 1	9138	-1.27195
ARHGEF10	Rho guanine nucleotide exchange factor 10	9639	-1.17754
ARHGEF10L	Rho guanine nucleotide exchange factor 10 like	55160	-1.13569
ARHGEF11	Rho guanine nucleotide exchange factor 11	9826	-1.08331
ARHGEF12	Rho guanine nucleotide exchange factor 12	23365	-1.0016
ARHGEF15	Rho guanine nucleotide exchange factor 15	22899	1
ARHGEF16	Rho guanine nucleotide exchange factor 16	27237	-1.26308
ARHGEF17	Rho guanine nucleotide exchange factor 17	9828	-1.35856
ARHGEF18	Rho/Rac guanine nucleotide exchange factor 18	23370	-1.26601
ARHGEF19	Rho guanine nucleotide exchange factor 19	128272	-1.32241
ARHGEF2	Rho/Rac guanine nucleotide exchange factor 2	9181	-1.26892
ARHGEF25	Rho guanine nucleotide exchange factor 25	115557	1.27987
ARHGEF26	Rho guanine nucleotide exchange factor 26	26084	-1.46958
ARHGEF26-AS1	ARHGEF26 antisense RNA 1	100507524	1.0509
ARHGEF28	Rho guanine nucleotide exchange factor 28	64283	-1.28059
ARHGEF3	Rho guanine nucleotide exchange factor 3	50650	1.19724
ARHGEF3-AS1	ARHGEF3 antisense RNA 1	100874200	1
ARHGEF33	Rho guanine nucleotide exchange factor 33	100271715	1.42164
ARHGEF34P	"Rho guanine nucleotide exchange factor 34, pseudogene"	728377	1.2293
ARHGEF35	Rho guanine nucleotide exchange factor 35	445328	1.22798
ARHGEF37	Rho guanine nucleotide exchange factor 37	389337	1.05791
ARHGEF38	Rho guanine nucleotide exchange factor 38	54848	1
ARHGEF38-IT1	ARHGEF38 intronic transcript 1	100874374	1
ARHGEF39	Rho guanine nucleotide exchange factor 39	84904	-1.00767
ARHGEF4	Rho guanine nucleotide exchange factor 4	50649	1.21304
ARHGEF40	Rho guanine nucleotide exchange factor 40	55701	-1.42751
ARHGEF5	Rho guanine nucleotide exchange factor 5	7984	-1.06332
ARHGEF6	Rac/Cdc42 guanine nucleotide exchange factor 6	9459	1.66418
ARHGEF7	Rho guanine nucleotide exchange factor 7	8874	-1.14598
ARHGEF7-AS1	ARHGEF7 antisense RNA 1	100874226	1
ARHGEF7-AS2	ARHGEF7 antisense RNA 2	100874238	1
ARHGEF9	Cdc42 guanine nucleotide exchange factor 9	23229	1.02898
ARHGEF9-IT1	ARHGEF9 intronic transcript 1	100874355	1
ARID1A	AT-rich interaction domain 1A	8289	-1.02682
ARID1B	AT-rich interaction domain 1B	57492	-1.0844
ARID2	AT-rich interaction domain 2	196528	-1.12457
ARID3A	AT-rich interaction domain 3A	1820	1.06552
ARID3B	AT-rich interaction domain 3B	10620	-1.10828
ARID3C	AT-rich interaction domain 3C	138715	1.34682
ARID4A	AT-rich interaction domain 4A	5926	-1.00774
ARID4B	AT-rich interaction domain 4B	51742	-1.11901
ARID5A	AT-rich interaction domain 5A	10865	-1.18012
ARID5B	AT-rich interaction domain 5B	84159	-1.05977
ARIH1	ariadne RBR E3 ubiquitin protein ligase 1	25820	-1.07052
ARIH2	ariadne RBR E3 ubiquitin protein ligase 2	10425	1.15296
ARIH2OS	ariadne RBR E3 ubiquitin protein ligase 2 opposite strand	646450	-1.48498
ARL1	ADP ribosylation factor like GTPase 1	400	1.10624
ARL10	ADP ribosylation factor like GTPase 10	285598	-1.25769
ARL11	ADP ribosylation factor like GTPase 11	115761	1
ARL13A	ADP ribosylation factor like GTPase 13A	392509	1
ARL13B	ADP ribosylation factor like GTPase 13B	200894	1.04669
ARL14	ADP ribosylation factor like GTPase 14	80117	-1.27284
ARL14EP	ADP ribosylation factor like GTPase 14 effector protein	120534	-1.16142
ARL14EPL	ADP ribosylation factor like GTPase 14 effector protein like	644100	1
ARL15	ADP ribosylation factor like GTPase 15	54622	-1.00454
ARL16	ADP ribosylation factor like GTPase 16	339231	1.53192
ARL17A	ADP ribosylation factor like GTPase 17A	51326	-1.29335
ARL17B	ADP ribosylation factor like GTPase 17B	100506084	3.05309
ARL2	ADP ribosylation factor like GTPase 2	402	1.44347
ARL2-SNX15	ARL2-SNX15 readthrough (NMD candidate)	100528018	1.51401
ARL2BP	ADP ribosylation factor like GTPase 2 binding protein	23568	1.93656
ARL3	ADP ribosylation factor like GTPase 3	403	1.44931
ARL4A	ADP ribosylation factor like GTPase 4A	10124	1.27708
ARL4C	ADP ribosylation factor like GTPase 4C	10123	1.15294
ARL4D	ADP ribosylation factor like GTPase 4D	379	1.31621
ARL5A	ADP ribosylation factor like GTPase 5A	26225	1.98071
ARL5B	ADP ribosylation factor like GTPase 5B	221079	-1.18248
ARL5C	ADP ribosylation factor like GTPase 5C	390790	1
ARL6	ADP ribosylation factor like GTPase 6	84100	1.21825
ARL6IP1	ADP ribosylation factor like GTPase 6 interacting protein 1	23204	1.11078
ARL6IP4	ADP ribosylation factor like GTPase 6 interacting protein 4	51329	1.53538
ARL6IP5	ADP ribosylation factor like GTPase 6 interacting protein 5	10550	1.40129
ARL6IP6	ADP ribosylation factor like GTPase 6 interacting protein 6	151188	1.23796
ARL8A	ADP ribosylation factor like GTPase 8A	127829	1.47476
ARL8B	ADP ribosylation factor like GTPase 8B	55207	1.31719
ARL9	ADP ribosylation factor like GTPase 9	132946	1.49647
ARMC1	armadillo repeat containing 1	55156	1.18959
ARMC10	armadillo repeat containing 10	83787	1.98796
ARMC12	armadillo repeat containing 12	221481	1.22597
ARMC2	armadillo repeat containing 2	84071	2.00313
ARMC2-AS1	ARMC2 antisense RNA 1	100874026	1
ARMC3	armadillo repeat containing 3	219681	1
ARMC4	armadillo repeat containing 4	55130	1
ARMC5	armadillo repeat containing 5	79798	-1.47633
ARMC6	armadillo repeat containing 6	93436	-1.23956
ARMC7	armadillo repeat containing 7	79637	1.18689
ARMC8	armadillo repeat containing 8	25852	-1.06549
ARMC9	armadillo repeat containing 9	80210	1.18905
ARMCX1	"armadillo repeat containing, X-linked 1"	51309	-1.35835
ARMCX2	"armadillo repeat containing, X-linked 2"	9823	-1.19342
ARMCX3	"armadillo repeat containing, X-linked 3"	51566	-1.15587
ARMCX4	"armadillo repeat containing, X-linked 4"	100131755	-1.20973
ARMCX5	"armadillo repeat containing, X-linked 5"	64860	1.03468
ARMCX5-GPRASP2	ARMCX5-GPRASP2 readthrough	100528062	1.38742
ARMCX6	"armadillo repeat containing, X-linked 6"	54470	1.16161
ARMS2	age-related maculopathy susceptibility 2	387715	-2.22747
ARMT1	acidic residue methyltransferase 1	79624	-1.24961
ARNT	aryl hydrocarbon receptor nuclear translocator	405	1.02995
ARNT2	aryl hydrocarbon receptor nuclear translocator 2	9915	1.40804
ARNTL	aryl hydrocarbon receptor nuclear translocator like	406	-1.19095
ARNTL2	aryl hydrocarbon receptor nuclear translocator like 2	56938	1.63043
ARNTL2-AS1	ARNTL2 antisense RNA 1	101928646	-2.07171
ARPC1A	actin related protein 2/3 complex subunit 1A	10552	2.04263
ARPC1B	actin related protein 2/3 complex subunit 1B	10095	1.64175
ARPC2	actin related protein 2/3 complex subunit 2	10109	1.73002
ARPC3	actin related protein 2/3 complex subunit 3	10094	1.3927
ARPC4	actin related protein 2/3 complex subunit 4	10093	1.13551
ARPC4-TTLL3	ARPC4-TTLL3 readthrough	100526693	-1.0401
ARPC5	actin related protein 2/3 complex subunit 5	10092	1.18657
ARPC5L	actin related protein 2/3 complex subunit 5 like	81873	1.30478
ARPIN	actin related protein 2/3 complex inhibitor	348110	1.10606
ARPP19	cAMP regulated phosphoprotein 19	10776	1.56917
ARPP21	cAMP regulated phosphoprotein 21	10777	1
ARR3	arrestin 3	407	-1.13283
ARRB1	arrestin beta 1	408	1.08847
ARRB2	arrestin beta 2	409	1.49572
ARRDC1	arrestin domain containing 1	92714	-1.13709
ARRDC1-AS1	ARRDC1 antisense RNA 1	85026	-1.01585
ARRDC2	arrestin domain containing 2	27106	1.08715
ARRDC3	arrestin domain containing 3	57561	-1.17324
ARRDC3-AS1	ARRDC3 antisense RNA 1	100129716	1.19377
ARRDC4	arrestin domain containing 4	91947	-1.15657
ARRDC5	arrestin domain containing 5	645432	1
ARSA	arylsulfatase A	410	-1.26593
ARSB	arylsulfatase B	411	1.6958
ARSD	arylsulfatase D	414	1.02203
ARSE	arylsulfatase E (chondrodysplasia punctata 1)	415	-1.39661
ARSF	arylsulfatase F	416	1
ARSG	arylsulfatase G	22901	1.631
ARSH	arylsulfatase family member H	347527	1
ARSI	arylsulfatase family member I	340075	-1.0544
ARSJ	arylsulfatase family member J	79642	1.06693
ARSK	arylsulfatase family member K	153642	-1.01505
ART1	ADP-ribosyltransferase 1	417	1
ART3	ADP-ribosyltransferase 3	419	1
ART4	ADP-ribosyltransferase 4 (Dombrock blood group)	420	1
ART5	ADP-ribosyltransferase 5	116969	-2.74438
ARTN	artemin	9048	-2.0146
ARV1	"ARV1 homolog, fatty acid homeostasis modulator"	64801	1.07652
ARVCF	"ARVCF, delta catenin family member"	421	-1.81379
ARX	aristaless related homeobox	170302	-1.60873
AS3MT	arsenite methyltransferase	57412	-1.13954
ASAH1	N-acylsphingosine amidohydrolase 1	427	1.37888
ASAH2	N-acylsphingosine amidohydrolase 2	56624	1.34683
ASAH2B	N-acylsphingosine amidohydrolase 2B	653308	-1.48498
ASAP1	"ArfGAP with SH3 domain, ankyrin repeat and PH domain 1"	50807	1.07125
ASAP1-IT1	ASAP1 intronic transcript 1	29065	1
ASAP1-IT2	ASAP1 intronic transcript 2	100507117	1
ASAP2	"ArfGAP with SH3 domain, ankyrin repeat and PH domain 2"	8853	1.0017
ASAP3	"ArfGAP with SH3 domain, ankyrin repeat and PH domain 3"	55616	-1.23838
ASB1	ankyrin repeat and SOCS box containing 1	51665	-1.02443
ASB10	ankyrin repeat and SOCS box containing 10	136371	1
ASB11	ankyrin repeat and SOCS box containing 11	140456	1
ASB12	ankyrin repeat and SOCS box containing 12	142689	1.07746
ASB13	ankyrin repeat and SOCS box containing 13	79754	1.05498
ASB14	ankyrin repeat and SOCS box containing 14	142686	-1.16761
ASB15	ankyrin repeat and SOCS box containing 15	142685	1
ASB16	ankyrin repeat and SOCS box containing 16	92591	1.45042
ASB16-AS1	ASB16 antisense RNA 1	339201	-1.47473
ASB17	ankyrin repeat and SOCS box containing 17	127247	1
ASB18	ankyrin repeat and SOCS box containing 18	401036	1
ASB2	ankyrin repeat and SOCS box containing 2	51676	-2.22762
ASB3	ankyrin repeat and SOCS box containing 3	51130	2.02464
ASB4	ankyrin repeat and SOCS box containing 4	51666	1
ASB5	ankyrin repeat and SOCS box containing 5	140458	1
ASB6	ankyrin repeat and SOCS box containing 6	140459	-1.10908
ASB7	ankyrin repeat and SOCS box containing 7	140460	1.06513
ASB8	ankyrin repeat and SOCS box containing 8	140461	1.16772
ASB9	ankyrin repeat and SOCS box containing 9	140462	1.26171
ASB9P1	ankyrin repeat and SOCS box containing 9 pseudogene 1	728619	-1.31855
ASCC1	activating signal cointegrator 1 complex subunit 1	51008	-1.01036
ASCC2	activating signal cointegrator 1 complex subunit 2	84164	-1.01228
ASCC3	activating signal cointegrator 1 complex subunit 3	10973	-1.19757
ASCL1	achaete-scute family bHLH transcription factor 1	429	1
ASCL2	achaete-scute family bHLH transcription factor 2	430	1
ASCL3	achaete-scute family bHLH transcription factor 3	56676	-1.42358
ASCL4	achaete-scute family bHLH transcription factor 4	121549	1
ASCL5	achaete-scute family bHLH transcription factor 5	647219	-2.05704
ASF1A	anti-silencing function 1A histone chaperone	25842	1.15224
ASF1B	anti-silencing function 1B histone chaperone	55723	1.25855
ASGR1	asialoglycoprotein receptor 1	432	-1.81694
ASGR2	asialoglycoprotein receptor 2	433	1
ASH1L	ASH1 like histone lysine methyltransferase	55870	1.01198
ASH1L-AS1	ASH1L antisense RNA 1	645676	1.05562
ASH2L	ASH2 like histone lysine methyltransferase complex subunit	9070	1.03115
ASIC1	acid sensing ion channel subunit 1	41	-1.05108
ASIC2	acid sensing ion channel subunit 2	40	1
ASIC3	acid sensing ion channel subunit 3	9311	-2.21772
ASIC4	acid sensing ion channel subunit family member 4	55515	1
ASIC5	acid sensing ion channel subunit family member 5	51802	1.13021
ASIP	agouti signaling protein	434	1
ASL	argininosuccinate lyase	435	-1.20588
ASMT	acetylserotonin O-methyltransferase	438	1
ASMTL	acetylserotonin O-methyltransferase like	8623	1
ASMTL-AS1	ASMTL antisense RNA 1	80161	1
ASNA1	"arsA arsenite transporter, ATP-binding, homolog 1 (bacterial)"	439	1.09139
ASNS	asparagine synthetase (glutamine-hydrolyzing)	440	-1.1982
ASNSD1	asparagine synthetase domain containing 1	54529	1.26421
ASPA	aspartoacylase	443	1
ASPDH	aspartate dehydrogenase domain containing	554235	1.31803
ASPG	asparaginase	374569	1
ASPH	aspartate beta-hydroxylase	444	1.09439
ASPHD1	aspartate beta-hydroxylase domain containing 1	253982	1.01457
ASPHD2	aspartate beta-hydroxylase domain containing 2	57168	1.34682
ASPM	abnormal spindle microtubule assembly	259266	-1.13161
ASPN	asporin	54829	1
ASPRV1	aspartic peptidase retroviral like 1	151516	-1.2655
ASPSCR1	"ASPSCR1, UBX domain containing tether for SLC2A4"	79058	-1.25473
ASRGL1	asparaginase like 1	80150	1.44346
ASS1	argininosuccinate synthase 1	445	1.3389
ASTE1	asteroid homolog 1	28990	-1.01922
ASTL	astacin like metalloendopeptidase	431705	1
ASTN1	astrotactin 1	460	1
ASTN2	astrotactin 2	23245	1.04345
ASTN2-AS1	ASTN2 antisense RNA 1	100128505	1
ASUN	"asunder, spermatogenesis regulator homolog (Drosphila)"	55726	1.10515
ASXL1	"additional sex combs like 1, transcriptional regulator"	171023	-1.19506
ASXL2	"additional sex combs like 2, transcriptional regulator"	55252	-1.16355
ASXL3	"additional sex combs like 3, transcriptional regulator"	80816	1
ASZ1	"ankyrin repeat, SAM and basic leucine zipper domain containing 1"	136991	1
ATAD1	"ATPase family, AAA domain containing 1"	84896	-1.07537
ATAD2	"ATPase family, AAA domain containing 2"	29028	-1.11514
ATAD2B	"ATPase family, AAA domain containing 2B"	54454	-1.24768
ATAD3A	"ATPase family, AAA domain containing 3A"	55210	-1.26775
ATAD3B	"ATPase family, AAA domain containing 3B"	83858	-1.40709
ATAD3C	"ATPase family, AAA domain containing 3C"	219293	-1.63068
ATAD5	"ATPase family, AAA domain containing 5"	79915	-1.17971
ATAT1	alpha tubulin acetyltransferase 1	79969	-1.01155
ATCAY	"ATCAY, caytaxin"	85300	1
ATE1	arginyltransferase 1	11101	1.21367
ATE1-AS1	ATE1 antisense RNA 1	100130887	1.34682
ATF1	activating transcription factor 1	466	1.33059
ATF2	activating transcription factor 2	1386	1.11777
ATF3	activating transcription factor 3	467	1.51246
ATF4	activating transcription factor 4	468	1.08657
ATF5	activating transcription factor 5	22809	1.54252
ATF6	activating transcription factor 6	22926	-1.09586
ATF6B	activating transcription factor 6 beta	1388	-1.17525
ATF7	activating transcription factor 7	11016	1.40077
ATF7IP	activating transcription factor 7 interacting protein	55729	1.02913
ATF7IP2	activating transcription factor 7 interacting protein 2	80063	-1.15303
ATG10	autophagy related 10	83734	2.07486
ATG101	autophagy related 101	60673	1.23571
ATG12	autophagy related 12	9140	1.37917
ATG13	autophagy related 13	9776	1.16848
ATG14	autophagy related 14	22863	-1.34275
ATG16L1	autophagy related 16 like 1	55054	-1.00522
ATG16L2	autophagy related 16 like 2	89849	-1.36446
ATG2A	autophagy related 2A	23130	-1.46343
ATG2B	autophagy related 2B	55102	-1.23414
ATG3	autophagy related 3	64422	1.41321
ATG4A	autophagy related 4A cysteine peptidase	115201	1.50865
ATG4B	autophagy related 4B cysteine peptidase	23192	-1.17038
ATG4C	autophagy related 4C cysteine peptidase	84938	1.06626
ATG4D	autophagy related 4D cysteine peptidase	84971	1.4918
ATG5	autophagy related 5	9474	1.46472
ATG7	autophagy related 7	10533	-1.20735
ATG9A	autophagy related 9A	79065	1.13815
ATG9B	autophagy related 9B	285973	-1.22181
ATHL1	"ATH1, acid trehalase-like 1 (yeast)"	80162	-1.53423
ATIC	5-aminoimidazole-4-carboxamide ribonucleotide formyltransferase/IMP cyclohydrolase	471	-1.06013
ATL1	atlastin GTPase 1	51062	-1.0519
ATL2	atlastin GTPase 2	64225	-1.14125
ATL3	atlastin GTPase 3	25923	-1.08677
ATM	ATM serine/threonine kinase	472	-1.19582
ATMIN	ATM interactor	23300	1.74234
ATN1	atrophin 1	1822	1.26424
ATOH1	atonal bHLH transcription factor 1	474	1
ATOH7	atonal bHLH transcription factor 7	220202	-2.47496
ATOH8	atonal bHLH transcription factor 8	84913	-1.02092
ATOX1	antioxidant 1 copper chaperone	475	1.94571
ATP10A	ATPase phospholipid transporting 10A (putative)	57194	1
ATP10B	ATPase phospholipid transporting 10B (putative)	23120	1
ATP10D	ATPase phospholipid transporting 10D (putative)	57205	1.00528
ATP11A	ATPase phospholipid transporting 11A	23250	-1.13423
ATP11A-AS1	ATP11A antisense RNA 1	100874205	1
ATP11AUN	ATP11A upstream neighbor	400165	1
ATP11B	ATPase phospholipid transporting 11B (putative)	23200	-1.04549
ATP11C	ATPase phospholipid transporting 11C	286410	-1.18798
ATP12A	ATPase H+/K+ transporting non-gastric alpha2 subunit	479	1
ATP13A1	ATPase 13A1	57130	-1.40822
ATP13A2	ATPase 13A2	23400	1.07346
ATP13A3	ATPase 13A3	79572	-1.12923
ATP13A4	ATPase 13A4	84239	1
ATP13A4-AS1	ATP13A4 antisense RNA 1	100874215	1
ATP13A5	ATPase 13A5	344905	1
ATP13A5-AS1	ATP13A5 antisense RNA 1	100874218	1
ATP1A1	ATPase Na+/K+ transporting subunit alpha 1	476	-1.08532
ATP1A1-AS1	ATP1A1 antisense RNA 1	84852	1.04725
ATP1A2	ATPase Na+/K+ transporting subunit alpha 2	477	1
ATP1A3	ATPase Na+/K+ transporting subunit alpha 3	478	1.02892
ATP1A4	ATPase Na+/K+ transporting subunit alpha 4	480	1
ATP1B1	ATPase Na+/K+ transporting subunit beta 1	481	-1.14692
ATP1B2	ATPase Na+/K+ transporting subunit beta 2	482	1
ATP1B3	ATPase Na+/K+ transporting subunit beta 3	483	1.16324
ATP1B4	ATPase Na+/K+ transporting family member beta 4	23439	1
ATP2A1	ATPase sarcoplasmic/endoplasmic reticulum Ca2+ transporting 1	487	-1.24367
ATP2A1-AS1	ATP2A1 antisense RNA 1	100289092	1.02387
ATP2A2	ATPase sarcoplasmic/endoplasmic reticulum Ca2+ transporting 2	488	-1.04412
ATP2A3	ATPase sarcoplasmic/endoplasmic reticulum Ca2+ transporting 3	489	-1.17196
ATP2B1	ATPase plasma membrane Ca2+ transporting 1	490	-1.04983
ATP2B2	ATPase plasma membrane Ca2+ transporting 2	491	1
ATP2B2-IT2	ATP2B2 intronic transcript 2	100874325	1
ATP2B3	ATPase plasma membrane Ca2+ transporting 3	492	1
ATP2B4	ATPase plasma membrane Ca2+ transporting 4	493	1.00375
ATP2C1	ATPase secretory pathway Ca2+ transporting 1	27032	1.07484
ATP2C2	ATPase secretory pathway Ca2+ transporting 2	9914	-1.11374
ATP4A	ATPase H+/K+ transporting alpha subunit	495	1
ATP4B	ATPase H+/K+ transporting beta subunit	496	1
ATP5A1	"ATP synthase, H+ transporting, mitochondrial F1 complex, alpha subunit 1, cardiac muscle"	498	-1.17662
ATP5B	"ATP synthase, H+ transporting, mitochondrial F1 complex, beta polypeptide"	506	-1.10843
ATP5C1	"ATP synthase, H+ transporting, mitochondrial F1 complex, gamma polypeptide 1"	509	1.07761
ATP5D	"ATP synthase, H+ transporting, mitochondrial F1 complex, delta subunit"	513	1.32386
ATP5E	"ATP synthase, H+ transporting, mitochondrial F1 complex, epsilon subunit"	514	2.31685
ATP5EP2	"ATP synthase, H+ transporting, mitochondrial F1 complex, epsilon subunit pseudogene 2"	432369	1
ATP5F1	"ATP synthase, H+ transporting, mitochondrial Fo complex, subunit B1"	515	1.07099
ATP5G1	"ATP synthase, H+ transporting, mitochondrial Fo complex, subunit C1 (subunit 9)"	516	1.57089
ATP5G2	"ATP synthase, H+ transporting, mitochondrial Fo complex, subunit C2 (subunit 9)"	517	1.36935
ATP5G3	"ATP synthase, H+ transporting, mitochondrial Fo complex, subunit C3 (subunit 9)"	518	1.20338
ATP5H	"ATP synthase, H+ transporting, mitochondrial Fo complex, subunit d"	10476	1.44127
ATP5I	"ATP synthase, H+ transporting, mitochondrial Fo complex, subunit E"	521	1.9957
ATP5J	"ATP synthase, H+ transporting, mitochondrial Fo complex, subunit F6"	522	2.04263
ATP5J2	"ATP synthase, H+ transporting, mitochondrial Fo complex, subunit F2"	9551	2.019
ATP5J2-PTCD1	ATP5J2-PTCD1 readthrough	100526740	3.68446
ATP5L	"ATP synthase, H+ transporting, mitochondrial Fo complex, subunit G"	10632	1.86331
ATP5L2	"ATP synthase, H+ transporting, mitochondrial Fo complex, subunit G2"	267020	1
ATP5O	"ATP synthase, H+ transporting, mitochondrial F1 complex, O subunit"	539	1.39157
ATP5S	"ATP synthase, H+ transporting, mitochondrial Fo complex subunit s (factor B)"	27109	-1.09522
ATP5SL	ATP5S-like	55101	1.09488
ATP6AP1	ATPase H+ transporting accessory protein 1	537	-1.0476
ATP6AP1L	ATPase H+ transporting accessory protein 1 like	92270	1.06161
ATP6AP2	ATPase H+ transporting accessory protein 2	10159	-1.08594
ATP6V0A1	ATPase H+ transporting V0 subunit a1	535	-1.14879
ATP6V0A2	ATPase H+ transporting V0 subunit a2	23545	-1.08155
ATP6V0A4	ATPase H+ transporting V0 subunit a4	50617	1
ATP6V0B	ATPase H+ transporting V0 subunit b	533	1.35118
ATP6V0C	ATPase H+ transporting V0 subunit c	527	1.66774
ATP6V0CP3	ATPase H+ transporting V0 subunit c pseudogene 3	442211	1
ATP6V0D1	ATPase H+ transporting V0 subunit d1	9114	-1.05358
ATP6V0D2	ATPase H+ transporting V0 subunit d2	245972	1
ATP6V0E1	ATPase H+ transporting V0 subunit e1	8992	2.11813
ATP6V0E2	ATPase H+ transporting V0 subunit e2	155066	1.91115
ATP6V0E2-AS1	ATP6V0E2 antisense RNA 1	401431	-1.28565
ATP6V1A	ATPase H+ transporting V1 subunit A	523	-1.16055
ATP6V1B1	ATPase H+ transporting V1 subunit B1	525	-2.72252
ATP6V1B1-AS1	ATP6V1B1 antisense RNA 1	101927750	1.73135
ATP6V1B2	ATPase H+ transporting V1 subunit B2	526	-1.01976
ATP6V1C1	ATPase H+ transporting V1 subunit C1	528	1.1427
ATP6V1C2	ATPase H+ transporting V1 subunit C2	245973	-1.61805
ATP6V1D	ATPase H+ transporting V1 subunit D	51382	1.40069
ATP6V1E1	ATPase H+ transporting V1 subunit E1	529	1.07303
ATP6V1E2	ATPase H+ transporting V1 subunit E2	90423	1.9381
ATP6V1F	ATPase H+ transporting V1 subunit F	9296	1.85144
ATP6V1G1	ATPase H+ transporting V1 subunit G1	9550	1.82633
ATP6V1G2	ATPase H+ transporting V1 subunit G2	534	-1.42385
ATP6V1G2-DDX39B	ATP6V1G2-DDX39B readthrough (NMD candidate)	100532737	-1.76933
ATP6V1G3	ATPase H+ transporting V1 subunit G3	127124	1
ATP6V1H	ATPase H+ transporting V1 subunit H	51606	-1.12356
ATP7A	ATPase copper transporting alpha	538	-1.45878
ATP7B	ATPase copper transporting beta	540	-1.20019
ATP8A1	ATPase phospholipid transporting 8A1	10396	-1.16862
ATP8A2	ATPase phospholipid transporting 8A2	51761	1
ATP8B1	ATPase phospholipid transporting 8B1	5205	-1.53139
ATP8B2	ATPase phospholipid transporting 8B2	57198	1.06561
ATP8B3	ATPase phospholipid transporting 8B3	148229	-1.02623
ATP8B4	ATPase phospholipid transporting 8B4 (putative)	79895	1
ATP8B5P	"ATPase phospholipid transporting 8B5, pseudogene"	158381	1.29359
ATP9A	ATPase phospholipid transporting 9A (putative)	10079	-1.17656
ATP9B	ATPase phospholipid transporting 9B (putative)	374868	-1.074
ATPAF1	ATP synthase mitochondrial F1 complex assembly factor 1	64756	1.40942
ATPAF2	ATP synthase mitochondrial F1 complex assembly factor 2	91647	-1.13646
ATPIF1	ATPase inhibitory factor 1	93974	1.30433
ATR	ATR serine/threonine kinase	545	-1.11339
ATRAID	all-trans retinoic acid induced differentiation factor	51374	1.56603
ATRIP	ATR interacting protein	84126	-1.27568
ATRN	attractin	8455	-1.14645
ATRNL1	attractin like 1	26033	1.23468
ATRX	"ATRX, chromatin remodeler"	546	-1.06492
ATXN1	ataxin 1	6310	-1.26675
ATXN10	ataxin 10	25814	-1.09798
ATXN1L	ataxin 1 like	342371	-1.08644
ATXN2	ataxin 2	6311	-1.06316
ATXN2L	ataxin 2 like	11273	-1.02873
ATXN3	ataxin 3	4287	1.07589
ATXN3L	ataxin 3 like	92552	1
ATXN7	ataxin 7	6314	1.05974
ATXN7L1	ataxin 7 like 1	222255	1.15471
ATXN7L2	ataxin 7 like 2	127002	-1.30849
ATXN7L3	ataxin 7 like 3	56970	-1.01427
ATXN7L3B	ataxin 7 like 3B	552889	1.01221
ATXN8OS	ATXN8 opposite strand (non-protein coding)	6315	1
AUH	AU RNA binding methylglutaconyl-CoA hydratase	549	1.0153
AUNIP	aurora kinase A and ninein interacting protein	79000	1.40012
AUP1	"AUP1, lipid droplet regulating VLDL assembly factor"	550	-1.0797
AURKA	aurora kinase A	6790	1.13338
AURKAIP1	aurora kinase A interacting protein 1	54998	1.31111
AURKAPS1	aurora kinase A pseudogene 1	6791	-1.30678
AURKB	aurora kinase B	9212	-1.07964
AURKC	aurora kinase C	6795	1.11024
AUTS2	"AUTS2, activator of transcription and developmental regulator"	26053	-1.00686
AVEN	apoptosis and caspase activation inhibitor	57099	2.22156
AVIL	advillin	10677	1.23138
AVL9	AVL9 cell migration associated	23080	-1.07934
AVP	arginine vasopressin	551	2.06426
AVPI1	arginine vasopressin induced 1	60370	1.50527
AVPR1A	arginine vasopressin receptor 1A	552	1
AVPR1B	arginine vasopressin receptor 1B	553	1
AVPR2	arginine vasopressin receptor 2	554	-1.42358
AWAT1	acyl-CoA wax alcohol acyltransferase 1	158833	1
AWAT2	acyl-CoA wax alcohol acyltransferase 2	158835	1
AXDND1	axonemal dynein light chain domain containing 1	126859	1
AXIN1	axin 1	8312	1.12541
AXIN2	axin 2	8313	-1.35696
AXL	AXL receptor tyrosine kinase	558	1.19052
AZGP1	"alpha-2-glycoprotein 1, zinc-binding"	563	1
AZGP1P1	"alpha-2-glycoprotein 1, zinc-binding pseudogene 1"	646282	1
AZI2	5-azacytidine induced 2	64343	2.13097
AZIN1	antizyme inhibitor 1	51582	1.18075
AZIN1-AS1	AZIN1 antisense RNA 1	100506753	1.13962
AZIN2	antizyme inhibitor 2	113451	-1.03473
AZU1	azurocidin 1	566	1.00148
B2M	beta-2-microglobulin	567	1.57215
B3GALNT1	"beta-1,3-N-acetylgalactosaminyltransferase 1 (globoside blood group)"	8706	1.34568
B3GALNT2	"beta-1,3-N-acetylgalactosaminyltransferase 2"	148789	1.19946
B3GALT1	"beta-1,3-galactosyltransferase 1"	8708	1.28222
B3GALT2	"beta-1,3-galactosyltransferase 2"	8707	1
B3GALT4	"beta-1,3-galactosyltransferase 4"	8705	1.07133
B3GALT5	"beta-1,3-galactosyltransferase 5"	10317	1
B3GALT5-AS1	B3GALT5 antisense RNA 1	114041	1
B3GALT6	"beta-1,3-galactosyltransferase 6"	126792	1.33268
B3GAT1	"beta-1,3-glucuronyltransferase 1"	27087	1.84555
B3GAT2	"beta-1,3-glucuronyltransferase 2"	135152	1.20252
B3GAT3	"beta-1,3-glucuronyltransferase 3"	26229	1.01392
B3GLCT	beta 3-glucosyltransferase	145173	-1.01852
B3GNT2	"UDP-GlcNAc:betaGal beta-1,3-N-acetylglucosaminyltransferase 2"	10678	1.05885
B3GNT3	"UDP-GlcNAc:betaGal beta-1,3-N-acetylglucosaminyltransferase 3"	10331	-1.11373
B3GNT4	"UDP-GlcNAc:betaGal beta-1,3-N-acetylglucosaminyltransferase 4"	79369	1.44302
B3GNT5	"UDP-GlcNAc:betaGal beta-1,3-N-acetylglucosaminyltransferase 5"	84002	1.29643
B3GNT6	"UDP-GlcNAc:betaGal beta-1,3-N-acetylglucosaminyltransferase 6"	192134	-1.02092
B3GNT7	"UDP-GlcNAc:betaGal beta-1,3-N-acetylglucosaminyltransferase 7"	93010	-1.07167
B3GNT8	"UDP-GlcNAc:betaGal beta-1,3-N-acetylglucosaminyltransferase 8"	374907	1
B3GNT9	"UDP-GlcNAc:betaGal beta-1,3-N-acetylglucosaminyltransferase 9"	84752	1.22771
B3GNTL1	"UDP-GlcNAc:betaGal beta-1,3-N-acetylglucosaminyltransferase like 1"	146712	1.21028
B4GALNT1	"beta-1,4-N-acetyl-galactosaminyltransferase 1"	2583	-1.08483
B4GALNT2	"beta-1,4-N-acetyl-galactosaminyltransferase 2"	124872	1
B4GALNT3	"beta-1,4-N-acetyl-galactosaminyltransferase 3"	283358	-1.57106
B4GALNT4	"beta-1,4-N-acetyl-galactosaminyltransferase 4"	338707	-1.31377
B4GALT1	"beta-1,4-galactosyltransferase 1"	2683	1.61458
B4GALT1-AS1	B4GALT1 antisense RNA 1	101929639	1
B4GALT2	"beta-1,4-galactosyltransferase 2"	8704	1.70497
B4GALT3	"beta-1,4-galactosyltransferase 3"	8703	1.29476
B4GALT4	"beta-1,4-galactosyltransferase 4"	8702	1.22959
B4GALT4-AS1	B4GALT4 antisense RNA 1	100874201	-1.88159
B4GALT5	"beta-1,4-galactosyltransferase 5"	9334	1.50117
B4GALT6	"beta-1,4-galactosyltransferase 6"	9331	1.51755
B4GALT7	"beta-1,4-galactosyltransferase 7"	11285	1.4978
B4GAT1	"beta-1,4-glucuronyltransferase 1"	11041	-1.07014
B9D1	B9 domain containing 1	27077	1.05162
B9D2	B9 domain containing 2	80776	-1.17148
BAALC	"BAALC, MAP3K1 and KLF4 binding"	79870	1
BAALC-AS1	BAALC antisense RNA 1	100499183	1.63241
BAALC-AS2	BAALC antisense RNA 2	157556	1
BAAT	bile acid-CoA:amino acid N-acyltransferase	570	-1.3721
BABAM1	BRISC and BRCA1 A complex member 1	29086	1.27738
BACE1	beta-secretase 1	23621	1.05554
BACE1-AS	BACE1 antisense RNA	100379571	-1.35396
BACE2	beta-site APP-cleaving enzyme 2	25825	1.65651
BACH1	BTB domain and CNC homolog 1	571	1.12256
BACH1-IT2	BACH1 intronic transcript 2	100874322	1
BACH2	BTB domain and CNC homolog 2	60468	-1.1452
BAD	BCL2 associated agonist of cell death	572	2.42823
BAG1	BCL2 associated athanogene 1	573	1.58787
BAG2	BCL2 associated athanogene 2	9532	1.24262
BAG3	BCL2 associated athanogene 3	9531	-1.25955
BAG4	BCL2 associated athanogene 4	9530	1.40011
BAG5	BCL2 associated athanogene 5	9529	-1.0118
BAG6	BCL2 associated athanogene 6	7917	-1.16681
BAGE	B melanoma antigen	574	1
BAGE3	"B melanoma antigen family, member 3"	85318	1
BAGE4	"B melanoma antigen family, member 4"	85317	1
BAGE5	BAGE family member 5	85316	1
BAHCC1	BAH domain and coiled-coil containing 1	57597	-1.35803
BAHD1	bromo adjacent homology domain containing 1	22893	-1.16431
BAIAP2	BAI1 associated protein 2	10458	-1.34573
BAIAP2-AS1	BAIAP2 antisense RNA 1 (head to head)	440465	1.44215
BAIAP2L1	BAI1 associated protein 2 like 1	55971	-1.12992
BAIAP2L2	BAI1 associated protein 2 like 2	80115	-1.48498
BAIAP3	BAI1 associated protein 3	8938	-1.09027
BAK1	BCL2 antagonist/killer 1	578	1.53966
BAMBI	BMP and activin membrane bound inhibitor	25805	1.04753
BANCR	BRAF-activated non-protein coding RNA	100885775	1
BANF1	barrier to autointegration factor 1	8815	1.8163
BANF2	barrier to autointegration factor 2	140836	1
BANK1	B cell scaffold protein with ankyrin repeats 1	55024	1.12225
BANP	BTG3 associated nuclear protein	54971	-1.41164
BAP1	BRCA1 associated protein 1	8314	1.1218
BARD1	BRCA1 associated RING domain 1	580	-1.33894
BARHL1	BarH like homeobox 1	56751	1
BARHL2	BarH like homeobox 2	343472	1
BARX1	BARX homeobox 1	56033	2.11179
BARX2	BARX homeobox 2	8538	1.42334
BASP1	brain abundant membrane attached signal protein 1	10409	1.41848
BASP1P1	"brain abundant, membrane attached signal protein 1 pseudogene 1"	646201	1
BATF	basic leucine zipper ATF-like transcription factor	10538	1
BATF2	basic leucine zipper ATF-like transcription factor 2	116071	-1.08807
BATF3	basic leucine zipper ATF-like transcription factor 3	55509	2.25333
BAX	"BCL2 associated X, apoptosis regulator"	581	1.59118
BAZ1A	bromodomain adjacent to zinc finger domain 1A	11177	-1.04407
BAZ1B	bromodomain adjacent to zinc finger domain 1B	9031	-1.03953
BAZ2A	bromodomain adjacent to zinc finger domain 2A	11176	-1.06613
BAZ2B	bromodomain adjacent to zinc finger domain 2B	29994	-1.15399
BBC3	BCL2 binding component 3	27113	1.01347
BBIP1	BBSome interacting protein 1	92482	2.17409
BBOX1	gamma-butyrobetaine hydroxylase 1	8424	1
BBOX1-AS1	BBOX1 antisense RNA 1	103695435	-1.48498
BBS1	Bardet-Biedl syndrome 1	582	-1.18097
BBS10	Bardet-Biedl syndrome 10	79738	-1.42389
BBS12	Bardet-Biedl syndrome 12	166379	1.00477
BBS2	Bardet-Biedl syndrome 2	583	-1.04216
BBS4	Bardet-Biedl syndrome 4	585	-1.14737
BBS5	Bardet-Biedl syndrome 5	129880	-1.21425
BBS7	Bardet-Biedl syndrome 7	55212	1.05024
BBS9	Bardet-Biedl syndrome 9	27241	-1.23426
BBX	"BBX, HMG-box containing"	56987	-1.11054
BCAM	basal cell adhesion molecule (Lutheran blood group)	4059	-1.23031
BCAN	brevican	63827	-1.03069
BCAP29	B cell receptor associated protein 29	55973	1.21345
BCAP31	B cell receptor associated protein 31	10134	1.3009
BCAR1	"BCAR1, Cas family scaffolding protein"	9564	-1.19432
BCAR3	"BCAR3, NSP family adaptor protein"	8412	-1.0251
BCAR4	breast cancer anti-estrogen resistance 4 (non-protein coding)	400500	1
BCAS1	breast carcinoma amplified sequence 1	8537	1.09741
BCAS2	"BCAS2, pre-mRNA processing factor"	10286	1.21341
BCAS3	"BCAS3, microtubule associated cell migration factor"	54828	-1.05868
BCAS4	breast carcinoma amplified sequence 4	55653	1.53579
BCAT1	branched chain amino acid transaminase 1	586	1.08626
BCAT2	branched chain amino acid transaminase 2	587	-1.04942
BCCIP	BRCA2 and CDKN1A interacting protein	56647	1.07748
BCDIN3D	BCDIN3 domain containing RNA methyltransferase	144233	1.05821
BCDIN3D-AS1	BCDIN3D antisense RNA 1	100286844	1.20947
BCHE	butyrylcholinesterase	590	-1.28959
BCKDHA	"branched chain keto acid dehydrogenase E1, alpha polypeptide"	593	-1.06634
BCKDHB	branched chain keto acid dehydrogenase E1 subunit beta	594	-1.07042
BCKDK	branched chain ketoacid dehydrogenase kinase	10295	1.6562
BCL10	B cell CLL/lymphoma 10	8915	1.05403
BCL11A	B cell CLL/lymphoma 11A	53335	1
BCL11B	B cell CLL/lymphoma 11B	64919	1
BCL2	"BCL2, apoptosis regulator"	596	-3.19307
BCL2A1	BCL2 related protein A1	597	1.29955
BCL2L1	BCL2 like 1	598	1.66009
BCL2L10	BCL2 like 10	10017	1
BCL2L11	BCL2 like 11	10018	-1.06066
BCL2L12	BCL2 like 12	83596	1.31879
BCL2L13	BCL2 like 13	23786	1.47766
BCL2L14	BCL2 like 14	79370	1
BCL2L15	BCL2 like 15	440603	1.75461
BCL2L2	BCL2 like 2	599	1.05487
BCL2L2-PABPN1	BCL2L2-PABPN1 readthrough	100529063	1.00597
BCL3	B cell CLL/lymphoma 3	602	1.31824
BCL6	B cell CLL/lymphoma 6	604	-1.00895
BCL6B	B cell CLL/lymphoma 6B	255877	-1.12357
BCL7A	BCL tumor suppressor 7A	605	1.07539
BCL7B	BCL tumor suppressor 7B	9275	1.97785
BCL7C	BCL tumor suppressor 7C	9274	1.83028
BCL9	B cell CLL/lymphoma 9	607	1.06984
BCL9L	B cell CLL/lymphoma 9 like	283149	-1.09242
BCLAF1	BCL2 associated transcription factor 1	9774	-1.08104
BCO1	beta-carotene oxygenase 1	53630	1
BCO2	beta-carotene oxygenase 2	83875	-1.51064
BCOR	BCL6 corepressor	54880	-1.06065
BCORL1	BCL6 corepressor like 1	63035	-1.09222
BCORP1	BCL6 corepressor pseudogene 1	286554	1
BCR	"BCR, RhoGEF and GTPase activating protein"	613	-1.12911
BCRP2	breakpoint cluster region pseudogene 2	400892	-3.2174
BCRP3	breakpoint cluster region pseudogene 3	644165	1
BCS1L	"BCS1 homolog, ubiquinol-cytochrome c reductase complex chaperone"	617	-1.13043
BCYRN1	brain cytoplasmic RNA 1	618	2.32355
BDH1	3-hydroxybutyrate dehydrogenase 1	622	-1.08708
BDH2	3-hydroxybutyrate dehydrogenase 2	56898	-1.11373
BDKRB1	bradykinin receptor B1	623	1
BDKRB2	bradykinin receptor B2	624	1
BDNF	brain derived neurotrophic factor	627	1.00465
BDNF-AS	BDNF antisense RNA	497258	1
BDP1	"B double prime 1, subunit of RNA polymerase III transcription initiation factor IIIB"	55814	-1.0515
BEAN1	brain expressed associated with NEDD4 1	146227	3.2324
BEAN1-AS1	BEAN1 antisense RNA 1	101927726	3.10997
BECN1	beclin 1	8678	1.52808
BECN2	beclin 2	441925	1
BEGAIN	brain enriched guanylate kinase associated	57596	1.04529
BEND2	BEN domain containing 2	139105	1
BEND3	BEN domain containing 3	57673	-1.09854
BEND3P3	BEN domain containing 3 pseudogene 3	650623	-1.50078
BEND4	BEN domain containing 4	389206	1
BEND5	BEN domain containing 5	79656	1
BEND6	BEN domain containing 6	221336	2.15956
BEND7	BEN domain containing 7	222389	1.19187
BEST1	bestrophin 1	7439	1
BEST2	bestrophin 2	54831	1
BEST3	bestrophin 3	144453	4.90112
BEST4	bestrophin 4	266675	1
BET1	Bet1 golgi vesicular membrane trafficking protein	10282	1.753
BET1L	Bet1 golgi vesicular membrane trafficking protein like	51272	1.25633
BEX1	brain expressed X-linked 1	55859	1
BEX2	brain expressed X-linked 2	84707	-1.01712
BEX4	brain expressed X-linked 4	56271	2.23055
BEX5	brain expressed X-linked 5	340542	-1.0254
BFAR	bifunctional apoptosis regulator	51283	1.33333
BFSP1	beaded filament structural protein 1	631	1.11023
BFSP2	beaded filament structural protein 2	8419	1.22561
BGLAP	bone gamma-carboxyglutamate protein	632	-4.45051
BGLT3	beta globin locus transcript 3 (non-protein coding)	103344929	1
BGN	biglycan	633	1
BHLHA15	basic helix-loop-helix family member a15	168620	1
BHLHA9	basic helix-loop-helix family member a9	727857	-1.25626
BHLHB9	basic helix-loop-helix family member b9	80823	-1.11822
BHLHE22	basic helix-loop-helix family member e22	27319	1
BHLHE23	basic helix-loop-helix family member e23	128408	1
BHLHE40	basic helix-loop-helix family member e40	8553	1.04943
BHLHE40-AS1	BHLHE40 antisense RNA 1	100507582	3.0408
BHLHE41	basic helix-loop-helix family member e41	79365	1.01927
BHMG1	basic helix-loop-helix and HMG-box containing 1	388553	1
BHMT	betaine--homocysteine S-methyltransferase	635	1
BHMT2	betaine--homocysteine S-methyltransferase 2	23743	1
BICC1	BicC family RNA binding protein 1	80114	1
BICD1	BICD cargo adaptor 1	636	1.02033
BICD2	BICD cargo adaptor 2	23299	-1.27968
BID	BH3 interacting domain death agonist	637	1.60152
BIK	BCL2 interacting killer	638	1.34682
BIN1	bridging integrator 1	274	1.29656
BIN2	bridging integrator 2	51411	1
BIN3	bridging integrator 3	55909	-1.16887
BIN3-IT1	BIN3 intronic transcript 1	80094	1
BIRC2	baculoviral IAP repeat containing 2	329	1.0018
BIRC3	baculoviral IAP repeat containing 3	330	1.01635
BIRC5	baculoviral IAP repeat containing 5	332	1.60037
BIRC6	baculoviral IAP repeat containing 6	57448	-1.12875
BIRC6-AS2	BIRC6 antisense RNA 2	103752586	1.34683
BIRC7	baculoviral IAP repeat containing 7	79444	-1.53352
BIRC8	baculoviral IAP repeat containing 8	112401	1
BISPR	BST2 interferon stimulated positive regulator (non-protein coding)	105221694	1.22947
BIVM	"basic, immunoglobulin-like variable motif containing"	54841	1.15522
BIVM-ERCC5	BIVM-ERCC5 readthrough	100533467	1.84018
BLACAT1	bladder cancer associated transcript 1 (non-protein coding)	101669762	1
BLACE	B cell acute lymphoblastic leukemia expressed	338436	1
BLCAP	bladder cancer associated protein	10904	1.74971
BLID	"BH3-like motif containing, cell death inducer"	414899	1
BLK	"BLK proto-oncogene, Src family tyrosine kinase"	640	1
BLM	Bloom syndrome RecQ like helicase	641	-1.17215
BLMH	bleomycin hydrolase	642	-1.02408
BLNK	B cell linker	29760	1
BLOC1S1	biogenesis of lysosomal organelles complex 1 subunit 1	2647	1.77355
BLOC1S1-RDH5	BLOC1S1-RDH5 readthrough	100528022	-2.20706
BLOC1S2	biogenesis of lysosomal organelles complex 1 subunit 2	282991	2.02485
BLOC1S3	biogenesis of lysosomal organelles complex 1 subunit 3	388552	-1.01405
BLOC1S4	biogenesis of lysosomal organelles complex 1 subunit 4	55330	-1.07694
BLOC1S5	biogenesis of lysosomal organelles complex 1 subunit 5	63915	55.3668
BLOC1S5-TXNDC5	BLOC1S5-TXNDC5 readthrough (NMD candidate)	100526836	-2.13698
BLOC1S6	biogenesis of lysosomal organelles complex 1 subunit 6	26258	1.46496
BLVRA	biliverdin reductase A	644	-1.0365
BLVRB	biliverdin reductase B	645	1.07862
BLZF1	basic leucine zipper nuclear factor 1	8548	1.23604
BMF	Bcl2 modifying factor	90427	-1.14208
BMI1	"BMI1 proto-oncogene, polycomb ring finger"	648	-1.03818
BMP1	bone morphogenetic protein 1	649	-1.17418
BMP10	bone morphogenetic protein 10	27302	1
BMP15	bone morphogenetic protein 15	9210	1
BMP2	bone morphogenetic protein 2	650	1
BMP2K	BMP2 inducible kinase	55589	1.26769
BMP3	bone morphogenetic protein 3	651	1
BMP4	bone morphogenetic protein 4	652	-1.19685
BMP5	bone morphogenetic protein 5	653	1
BMP6	bone morphogenetic protein 6	654	1.17014
BMP7	bone morphogenetic protein 7	655	1
BMP7-AS1	BMP7 antisense RNA 1	102723590	1
BMP8A	bone morphogenetic protein 8a	353500	-1.19941
BMP8B	bone morphogenetic protein 8b	656	-1.07396
BMPER	BMP binding endothelial regulator	168667	1
BMPR1A	bone morphogenetic protein receptor type 1A	657	1.1406
BMPR1B	bone morphogenetic protein receptor type 1B	658	1
BMPR1B-AS1	BMPR1B antisense RNA 1 (head to head)	100507012	1
BMPR2	bone morphogenetic protein receptor type 2	659	1.1191
BMS1	"BMS1, ribosome biogenesis factor"	9790	-1.00962
BMS1P17	"BMS1, ribosome biogenesis factor pseudogene 17"	101101776	-1.48497
BMS1P18	"BMS1, ribosome biogenesis factor pseudogene 18"	414763	1
BMS1P20	"BMS1, ribosome biogenesis factor pseudogene 20"	96610	1.24322
BMS1P21	"BMS1, ribosome biogenesis factor pseudogene 21"	100288974	1
BMS1P4	"BMS1, ribosome biogenesis factor pseudogene 4"	729096	-1.05318
BMS1P5	BMS1 pseudogene 5	399761	1.28954
BMS1P6	BMS1 pseudogene 6	642826	1
BMX	BMX non-receptor tyrosine kinase	660	1
BNC1	basonuclin 1	646	1
BNC2	basonuclin 2	54796	-1.13298
BNIP1	BCL2 interacting protein 1	662	1.22424
BNIP2	BCL2 interacting protein 2	663	-1.02781
BNIP3	BCL2 interacting protein 3	664	1.58955
BNIP3L	BCL2 interacting protein 3 like	665	1.3007
BNIPL	BCL2 interacting protein like	149428	-1.0349
BOC	"BOC cell adhesion associated, oncogene regulated"	91653	1.84442
BOD1	biorientation of chromosomes in cell division 1	91272	1.94396
BOD1L1	biorientation of chromosomes in cell division 1 like 1	259282	1.07787
BOD1L2	biorientation of chromosomes in cell division 1 like 2	284257	1
BOK	"BOK, BCL2 family apoptosis regulator"	666	1.39434
BOK-AS1	BOK antisense RNA 1	100379249	2.69364
BOLA1	bolA family member 1	51027	1.34682
BOLA2	bolA family member 2	552900	1
BOLA3	bolA family member 3	388962	2.29971
BOLA3-AS1	BOLA3 antisense RNA 1 (head to head)	100507171	-1.14828
BOLL	"boule homolog, RNA binding protein"	66037	1
BOP1	block of proliferation 1	23246	-1.50127
BORA	"bora, aurora kinase A activator"	79866	1.08072
BPESC1	"blepharophimosis, epicanthus inversus and ptosis, candidate 1 (non-protein coding)"	60467	1
BPGM	bisphosphoglycerate mutase	669	1.68394
BPHL	biphenyl hydrolase like	670	1.27271
BPI	bactericidal permeability increasing protein	671	1
BPIFA1	BPI fold containing family A member 1	51297	1
BPIFA2	BPI fold containing family A member 2	140683	1
BPIFA3	BPI fold containing family A member 3	128861	1
BPIFA4P	"BPI fold containing family A member 4, pseudogene"	317716	1
BPIFB1	BPI fold containing family B member 1	92747	1
BPIFB2	BPI fold containing family B member 2	80341	1
BPIFB3	BPI fold containing family B member 3	359710	1
BPIFB4	BPI fold containing family B member 4	149954	1
BPIFB6	BPI fold containing family B member 6	128859	1
BPIFC	BPI fold containing family C	254240	1
BPNT1	"3'(2'), 5'-bisphosphate nucleotidase 1"	10380	-1.04198
BPTF	bromodomain PHD finger transcription factor	2186	1.12558
BPY2B	"basic charge, Y-linked, 2B"	442867	1
BRAF	"B-Raf proto-oncogene, serine/threonine kinase"	673	1.33393
BRAP	BRCA1 associated protein	8315	1.02381
BRAT1	BRCA1 associated ATM activator 1	221927	-1.45372
BRCA1	"BRCA1, DNA repair associated"	672	1.01035
BRCA2	"BRCA2, DNA repair associated"	675	-1.32941
BRCAT107	?long intergenic non-protein coding RNA 2224	102723839	1
BRCAT54	MRPS30 divergent transcript	100506674	2.02037
BRCC3	BRCA1/BRCA2-containing complex subunit 3	79184	1.34022
BRD1	bromodomain containing 1	23774	-1.30463
BRD2	bromodomain containing 2	6046	-1.05224
BRD3	bromodomain containing 3	8019	-1.16381
BRD4	bromodomain containing 4	23476	1.20097
BRD7	bromodomain containing 7	29117	1.37
BRD7P3	bromodomain containing 7 pseudogene 3	23629	1
BRD8	bromodomain containing 8	10902	-1.14417
BRD9	bromodomain containing 9	65980	-1.16008
BRDT	bromodomain testis associated	676	1
BRDTP1	bromodomain testis associated pseudogene 1	643486	1
BRE	brain and reproductive organ-expressed (TNFRSF1A modulator)	9577	1.00332
BRE-AS1	BRE antisense RNA 1	100302650	-1.45659
BREA2	breast cancer estrogen-induced apoptosis 2	286076	-1.03948
BRF1	"BRF1, RNA polymerase III transcription initiation factor subunit"	2972	-1.41495
BRF2	"BRF2, RNA polymerase III transcription initiation factor subunit"	55290	-1.59276
BRI3	brain protein I3	25798	2.00625
BRI3BP	BRI3 binding protein	140707	1.32745
BRICD5	BRICHOS domain containing 5	283870	-1.46074
BRINP1	BMP/retinoic acid inducible neural specific 1	1620	1
BRINP2	BMP/retinoic acid inducible neural specific 2	57795	1
BRINP3	BMP/retinoic acid inducible neural specific 3	339479	1
BRIP1	BRCA1 interacting protein C-terminal helicase 1	83990	-1.08173
BRIX1	"BRX1, biogenesis of ribosomes"	55299	-1.17925
BRK1	"BRICK1, SCAR/WAVE actin nucleating complex subunit"	55845	1.89214
BRMS1	breast cancer metastasis suppressor 1	25855	1.29404
BRMS1L	breast cancer metastasis-suppressor 1 like	84312	1.14148
BROX	BRO1 domain and CAAX motif containing	148362	1.31253
BRPF1	bromodomain and PHD finger containing 1	7862	-1.3437
BRPF3	bromodomain and PHD finger containing 3	27154	1.1008
BRS3	bombesin receptor subtype 3	680	-2.06906
BRSK1	BR serine/threonine kinase 1	84446	-1.05419
BRSK2	BR serine/threonine kinase 2	9024	1.09685
BRWD1	bromodomain and WD repeat domain containing 1	54014	1.2801
BRWD1-AS1	BRWD1 antisense RNA 1	100874093	2.69365
BRWD1-IT2	BRWD1 intronic transcript 2 (non-protein coding)	257357	-2.72246
BRWD3	bromodomain and WD repeat domain containing 3	254065	-1.03406
BSCL2	"BSCL2, seipin lipid droplet biogenesis associated"	26580	3.19576
BSDC1	BSD domain containing 1	55108	1.05693
BSG	basigin (Ok blood group)	682	1.05066
BSN	bassoon presynaptic cytomatrix protein	8927	-1.19841
BSN-AS2	BSN antisense RNA 2 (head to head)	100132677	1.46926
BSND	barttin CLCNK type accessory beta subunit	7809	1
BSPH1	binder of sperm protein homolog 1	100131137	1
BSPRY	B-box and SPRY domain containing	54836	-1.33648
BST1	bone marrow stromal cell antigen 1	683	1.75087
BST2	bone marrow stromal cell antigen 2	684	1.79576
BSX	brain specific homeobox	390259	1
BTAF1	B-TFIID TATA-box binding protein associated factor 1	9044	-1.22631
BTBD1	BTB domain containing 1	53339	1.39623
BTBD10	BTB domain containing 10	84280	1.04368
BTBD11	BTB domain containing 11	121551	1
BTBD16	BTB domain containing 16	118663	-1.73247
BTBD17	BTB domain containing 17	388419	1
BTBD18	BTB domain containing 18	643376	-1.96945
BTBD19	BTB domain containing 19	149478	-1.60873
BTBD2	BTB domain containing 2	55643	1.3327
BTBD3	BTB domain containing 3	22903	-1.0947
BTBD6	BTB domain containing 6	90135	1
BTBD7	BTB domain containing 7	55727	1.10611
BTBD8	BTB domain containing 8	284697	1.73163
BTBD9	BTB domain containing 9	114781	-1.11426
BTC	betacellulin	685	1
BTD	biotinidase	686	-1.08157
BTF3	basic transcription factor 3	689	1.50722
BTF3L4	basic transcription factor 3 like 4	91408	1.3014
BTF3P11	basic transcription factor 3 pseudogene 11	690	1
BTG1	BTG anti-proliferation factor 1	694	1.53685
BTG2	BTG anti-proliferation factor 2	7832	1.12895
BTG3	BTG anti-proliferation factor 3	10950	1.00524
BTG4	BTG anti-proliferation factor 4	54766	1.04566
BTK	Bruton tyrosine kinase	695	1
BTLA	B and T lymphocyte associated	151888	1
BTN1A1	butyrophilin subfamily 1 member A1	696	1
BTN2A1	butyrophilin subfamily 2 member A1	11120	-1.11868
BTN2A2	butyrophilin subfamily 2 member A2	10385	-1.17175
BTN2A3P	"butyrophilin subfamily 2 member A3, pseudogene"	54718	1.10508
BTN3A1	butyrophilin subfamily 3 member A1	11119	1.80738
BTN3A2	butyrophilin subfamily 3 member A2	11118	1.21904
BTN3A3	butyrophilin subfamily 3 member A3	10384	1.13444
BTNL10	butyrophilin like 10	100129094	1
BTNL2	butyrophilin like 2	56244	-1.43228
BTNL3	butyrophilin like 3	10917	1
BTNL8	butyrophilin like 8	79908	1
BTNL9	butyrophilin like 9	153579	-1.09929
BTRC	beta-transducin repeat containing E3 ubiquitin protein ligase	8945	-1.08991
BUB1	BUB1 mitotic checkpoint serine/threonine kinase	699	-1.14841
BUB1B	BUB1 mitotic checkpoint serine/threonine kinase B	701	-1.10906
BUB3	"BUB3, mitotic checkpoint protein"	9184	-1.06036
BUD13	BUD13 homolog	84811	-1.00012
BUD31	BUD31 homolog	8896	1.70962
BVES	blood vessel epicardial substance	11149	1.0779
BVES-AS1	BVES antisense RNA 1	154442	1.76935
BYSL	bystin like	705	-1.12465
BZRAP1	benzodiazapine receptor (peripheral) associated protein 1	9256	1
BZRAP1-AS1	BZRAP1 antisense RNA 1	100506779	1
BZW1	basic leucine zipper and W2 domains 1	9689	1.01429
BZW2	basic leucine zipper and W2 domains 2	28969	1.05371
C10orf10	chromosome 10 open reading frame 10	11067	1.06623
C10orf105	chromosome 10 open reading frame 105	414152	1
C10orf107	chromosome 10 open reading frame 107	219621	1.07746
C10orf11	chromosome 10 open reading frame 11	83938	1.34684
C10orf111	chromosome 10 open reading frame 111	221060	-1.81497
C10orf113	chromosome 10 open reading frame 113	387638	1
C10orf12	chromosome 10 open reading frame 12	26148	1.41465
C10orf120	chromosome 10 open reading frame 120	399814	1
C10orf126	chromosome 10 open reading frame 126	283080	1
C10orf128	chromosome 10 open reading frame 128	170371	1
C10orf131	chromosome 10 open reading frame 131	100127889	4.03986
C10orf142	chromosome 10 open reading frame 142	100130539	1
C10orf2	chromosome 10 open reading frame 2	56652	1.19219
C10orf25	chromosome 10 open reading frame 25	220979	-1.42581
C10orf32	chromosome 10 open reading frame 32	119032	1.19451
C10orf32-ASMT	BORCS7-ASMT readthrough (NMD candidate)	100528007	1.18119
C10orf35	chromosome 10 open reading frame 35	219738	1.24644
C10orf53	chromosome 10 open reading frame 53	282966	1
C10orf54	chromosome 10 open reading frame 54	64115	1.39424
C10orf55	chromosome 10 open reading frame 55	414236	-1.70336
C10orf62	chromosome 10 open reading frame 62	414157	1
C10orf67	chromosome 10 open reading frame 67	256815	1
C10orf71	chromosome 10 open reading frame 71	118461	1
C10orf71-AS1	C10orf71 antisense RNA 1	100506769	1
C10orf76	chromosome 10 open reading frame 76	79591	-1.23709
C10orf82	chromosome 10 open reading frame 82	143379	1
C10orf88	chromosome 10 open reading frame 88	80007	-1.24341
C10orf90	chromosome 10 open reading frame 90	118611	1.96563
C10orf91	chromosome 10 open reading frame 91 (putative)	170393	1.26265
C10orf95	chromosome 10 open reading frame 95	79946	-1.23748
C10orf99	chromosome 10 open reading frame 99	387695	1
C11orf1	chromosome 11 open reading frame 1	64776	2.02024
C11orf16	chromosome 11 open reading frame 16	56673	1
C11orf21	chromosome 11 open reading frame 21	29125	1
C11orf24	chromosome 11 open reading frame 24	53838	1.56484
C11orf30	chromosome 11 open reading frame 30	56946	-1.04383
C11orf31	chromosome 11 open reading frame 31	280636	2.21546
C11orf39	chromosome 11 open reading frame 39	100507450	1
C11orf40	chromosome 11 open reading frame 40	143501	1
C11orf42	chromosome 11 open reading frame 42	160298	-1.23748
C11orf44	chromosome 11 open reading frame 44	283171	1
C11orf45	chromosome 11 open reading frame 45	219833	-1.06773
C11orf49	chromosome 11 open reading frame 49	79096	1.17215
C11orf52	chromosome 11 open reading frame 52	91894	-1.3397
C11orf53	chromosome 11 open reading frame 53	341032	1
C11orf54	chromosome 11 open reading frame 54	28970	-1.04284
[truncated: 24,257 more rows]

## Sheet: Supplementary Table 3
Supplementary Table 3. Clinical characterics of 39 pancreatic ductal adenocarcinoma patients stratified by tumoral Regnase-1 levels
Factor	Unit	All (N=39)	Regnase-1 Low (N=19)	Regnase-1 High (N=20)	p value
Age	Years Old	71(65-75)	68(63-74)	73(68-77)	0.201
Sex	Male/Female	25/14	14/5	11/9	0.224
Stage	Ⅰ/Ⅱ	5/34	1/18	4/16	0.169
Tumor size		21(17-23)	19.5(13-43)	22(4.7-31)	0.741
Pathology	tub/not tub	32/7	14/5	18/2	0.185
REGNASE-1 IHC score		4.0±1.612	2.1±1.031	4.85±0.651	<0.05
number of CD11b positive cells			185.79±87	57.85±33.605	<0.05
